# Supplementary material for: Cumulative lifetime stressor exposure assessed by the STRAIN predicts economic ambiguity aversion
Source: Nat Commun. 2022 Mar 30;13:1686. doi: 10.1038/s41467-022-28530-2 (PMC8967930; doi:10.1038/s41467-022-28530-2)
Supplement: Supplementary file 3 — Source Data [file 41467_2022_28530_MOESM3_ESM.xlsx]

## Sheet: fig 2
SUB ID	p(risk)	p(ambig)	p(ambig_risk_corr)		p(risk) 25%	p(risk) 50%	p(risk) 75%		p(amb) 25%	p(amb) 50%	p(amb) 75%
1	0.5917	0.3	-0.2917		0.225	0.75	0.8		0.475	0.3	0.125
2	0.675	0.475	-0.2		0.55	0.7	0.775		0.575	0.525	0.325
3	0.2917	0.2667	-0.025		0.025	0.425	0.425		0.425	0.225	0.15
4	0.3167	0.025	-0.2917		0	0.175	0.775		0.025	0.05	0
5	0.6083	0.8417	0.2333		0.075	0.85	0.9		0.85	0.825	0.85
6	0.55	0.4917	-0.0583		0.25	0.6	0.8		0.55	0.525	0.4
7	0.6167	0.2667	-0.35		0	0.9	0.95		0.75	0.025	0.025
8	0.6667	0.425	-0.2417		0.2	0.85	0.95		0.65	0.55	0.075
9	0.5583	0.2083	-0.35		0	0.825	0.85		0.575	0.025	0.025
10	0.4833	0.2917	-0.1917		0	0.7	0.75		0.575	0.25	0.05
11	0.7917	0.825	0.0333		0.55	0.875	0.95		0.825	0.825	0.825
12	0.4667	0.4083	-0.0583		0.175	0.55	0.675		0.5	0.4	0.325
13	0.5	0.4583	-0.0417		0.15	0.625	0.725		0.625	0.45	0.3
14	0.5583	0.7417	0.1833		0	0.775	0.9		0.8	0.725	0.7
15	0.1167	0	-0.1167		0.025	0.05	0.275		0	0	0
16	0.45	0.3417	-0.1083		0.125	0.525	0.7		0.45	0.35	0.225
17	0.5417	0.3333	-0.2083		0.2	0.65	0.775		0.625	0.325	0.05
18	0.575	0.3333	-0.2417		0.2	0.75	0.775		0.475	0.2	0.325
19	0.7083	0.6	-0.1083		0.625	0.725	0.775		0.65	0.575	0.575
20	0.2833	0.3	0.0167		0.025	0.35	0.475		0.3	0.35	0.25
21	0.4083	0.35	-0.0583		0.4	0.4	0.425		0.35	0.35	0.35
22	0.4	0.225	-0.175		0	0.5	0.7		0.475	0.2	0
23	0.25	0.0583	-0.1917		0.175	0.225	0.35		0.075	0.05	0.05
24	0.3	0.2667	-0.0333		0	0	0.9		0.35	0.275	0.175
25	0.5	0.5833	0.0833		0.275	0.575	0.65		0.625	0.55	0.575
26	0.2583	0.0833	-0.175		0.025	0.3	0.45		0.125	0.125	0
27	0.5	0.4833	-0.0167		0.175	0.525	0.8		0.525	0.525	0.4
28	0.6833	0.625	-0.0583		0.525	0.725	0.8		0.7	0.725	0.45
29	0.1667	0	-0.1667		0	0	0.5		0	0	0
30	0.5167	0.2333	-0.2833		0.1	0.675	0.775		0.5	0.175	0.025
31	0.5667	0.4833	-0.0833		0.275	0.75	0.675		0.65	0.525	0.275
32	0.3667	0.3417	-0.025		0.075	0.45	0.575		0.525	0.35	0.15
33	0.45	0.4667	0.0167		0.2	0.575	0.575		0.5	0.425	0.475
34	0.5167	0.5167	0		0.075	0.675	0.8		0.65	0.475	0.425
35	0.5	0.4833	-0.0167		0.1	0.675	0.725		0.55	0.5	0.4
36	0.4917	0.475	-0.0167		0.325	0.575	0.575		0.475	0.475	0.475
37	0.75	0.725	-0.025		0.675	0.775	0.8		0.775	0.725	0.675
38	0.2167	0.2083	-0.0083		0.125	0.225	0.3		0.25	0.175	0.2
39	0.625	0.6083	-0.0167		0.425	0.675	0.775		0.675	0.65	0.5
40	0.6833	0.6667	-0.0167		0.65	0.7	0.7		0.75	0.6	0.65
41	0.2167	0	-0.2167		0	0.075	0.575		0	0	0
42	0.725	0.6917	-0.0333		0.65	0.75	0.775		0.725	0.7	0.65
43	0.45	0.3	-0.15		0.275	0.525	0.55		0.35	0.3	0.25
44	0.4833	0.575	0.0917		0.025	0.675	0.75		0.575	0.6	0.55
45	0.5917	0.5417	-0.05		0.525	0.6	0.65		0.575	0.55	0.5
46	0.6333	0.4917	-0.1417		0.525	0.625	0.75		0.65	0.5	0.325
47	0.6167	0.2833	-0.3333		0.125	0.85	0.875		0.625	0.2	0.025
48	0.2833	0	-0.2833		0.05	0.325	0.475		0	0	0
49	0.3833	0.15	-0.2333		0	0.525	0.625		0.275	0.175	0
50	0.1	0.0417	-0.0583		0	0.075	0.225		0.075	0.05	0
51	0.4917	0.5333	0.0417		0.05	0.675	0.75		0.75	0.6	0.25
52	0.4167	0	-0.4167		0	0.475	0.775		0	0	0
53	0.7083	0.6	-0.1083		0.4	0.85	0.875		0.7	0.65	0.45
54	0.8	0.7917	-0.0083		0.75	0.8	0.85		0.8	0.8	0.775
55	0.625	0.6417	0.0167		0.55	0.65	0.675		0.675	0.6	0.65
56	0.7333	0.5917	-0.1417		0.5	0.875	0.825		0.825	0.675	0.275
57	0.5333	0.1833	-0.35		0.05	0.75	0.8		0.55	0	0
58	0.2	0.025	-0.175		0	0	0.6		0.025	0	0.05

## Sheet: fig 3
SUB ID	p(risk)	p(ambig_risk_corr)	STRAIN Total Count	STRAIN Total Severity
1	0.5917	-0.2917	9	25
2	0.675	-0.2	21	56
3	0.2917	-0.025	4	15
4	0.3167	-0.2917	39	84
5	0.6083	0.2333	11	20
6	0.55	-0.0583	15	25
7	0.6167	-0.35	8	22
8	0.6667	-0.2417	14	29
9	0.5583	-0.35	12	34
10	0.4833	-0.1917	24	42
11	0.7917	0.0333	6	11
12	0.4667	-0.0583	13	41
13	0.5	-0.0417	20	51
14	0.5583	0.1833	1	3
15	0.1167	-0.1167	27	64
16	0.45	-0.1083	21	69
17	0.5417	-0.2083	32	64
18	0.575	-0.2417	34	72
19	0.7083	-0.1083	5	10
20	0.2833	0.0167	8	22
21	0.4083	-0.0583	9	25
22	0.4	-0.175	15	30
23	0.25	-0.1917	5	16
24	0.3	-0.0333	9	25
25	0.5	0.0833	8	16
26	0.2583	-0.175	12	26
27	0.5	-0.0167	20	45
28	0.6833	-0.0583	13	23
29	0.1667	-0.1667	3	11
30	0.5167	-0.2833	13	35
31	0.5667	-0.0833	17	39
32	0.3667	-0.025	10	24
33	0.45	0.0167	9	27
34	0.5167	0	6	11
35	0.5	-0.0167	19	54
36	0.4917	-0.0167	3	3
37	0.75	-0.025	5	10
38	0.2167	-0.0083	5	19
39	0.625	-0.0167	17	30
40	0.6833	-0.0167	26	49
41	0.2167	-0.2167	31	89
42	0.725	-0.0333	11	28
43	0.45	-0.15	2	5
44	0.4833	0.0917	4	12
45	0.5917	-0.05	13	42
46	0.6333	-0.1417	14	25
47	0.6167	-0.3333	8	29
48	0.2833	-0.2833	22	65
49	0.3833	-0.2333	12	29
50	0.1	-0.0583	34	64
51	0.4917	0.0417	4	9
52	0.4167	-0.4167	24	56
53	0.7083	-0.1083	53	155
54	0.8	-0.0083	2	5
55	0.625	0.0167	18	51
56	0.7333	-0.1417	31	66
57	0.5333	-0.35	2	6
58	0.2	-0.175	11	30

## Sheet: fig 4
SUB ID	Age	Gender (M=1, F=0)	p(ambig_risk_corr)	STRAIN Total Count	STRAIN Total Severity
1	21	0	-0.2917	9	25
2	29	0	-0.2	21	56
3	20	0	-0.025	4	15
4	18	0	-0.2917	39	84
5	20	0	0.2333	11	20
6	22	1	-0.0583	15	25
7	31	1	-0.35	8	22
8	25	1	-0.2417	14	29
9	34	1	-0.35	12	34
10	33	0	-0.1917	24	42
11	20	0	0.0333	6	11
12	25	0	-0.0583	13	41
13	30	0	-0.0417	20	51
14	24	1	0.1833	1	3
15	23	0	-0.1167	27	64
16	27	1	-0.1083	21	69
17	21	0	-0.2083	32	64
18	23	1	-0.2417	34	72
19	22	1	-0.1083	5	10
20	27	0	0.0167	8	22
21	22	1	-0.0583	9	25
22	22	0	-0.175	15	30
23	20	0	-0.1917	5	16
24	19	1	-0.0333	9	25
25	33	0	0.0833	8	16
26	20	0	-0.175	12	26
27	18	0	-0.0167	20	45
28	30	1	-0.0583	13	23
29	21	1	-0.1667	3	11
30	22	0	-0.2833	13	35
31	19	0	-0.0833	17	39
32	19	0	-0.025	10	24
33	19	1	0.0167	9	27
34	22	1	0	6	11
35	21	1	-0.0167	19	54
36	23	1	-0.0167	3	3
37	39	0	-0.025	5	10
38	26	0	-0.0083	5	19
39	39	1	-0.0167	17	30
40	20	0	-0.0167	26	49
41	39	0	-0.2167	31	89
42	27	0	-0.0333	11	28
43	28	1	-0.15	2	5
44	37	0	0.0917	4	12
45	36	1	-0.05	13	42
46	26	0	-0.1417	14	25
47	21	0	-0.3333	8	29
48	19	1	-0.2833	22	65
49	33	0	-0.2333	12	29
50	29	1	-0.0583	34	64
51	21	0	0.0417	4	9
52	26	0	-0.4167	24	56
53	56	0	-0.1083	53	155
54	28	1	-0.0083	2	5
55	33	1	0.0167	18	51
56	18	0	-0.1417	31	66
57	19	0	-0.35	2	6
58	24	0	-0.175	11	30

## Sheet: fig 5
SUB ID	Age	Gender (M=1, F=0)	p(ambig_risk_corr)	STRAIN Total Count	STRAIN Total Severity	STRAIN Stressor Timing: Early Life Stress	STRAIN Stressor Timing: Adult Life Stress	STRAIN Stressor Type: Acute Life Events	STRAIN Stressor Type: Chronic Difficulties	STRAIN Domain: Housing	STRAIN Domain: Education	STRAIN Domain: Work	STRAIN Domain: Treatment/Health	STRAIN Domain: Marital/Partner	STRAIN Domain: Reproduction	STRAIN Domain: Financial	STRAIN Domain: Legal/Crime	STRAIN Domain: Other Relationships	STRAIN Domain: Death	STRAIN Domain: Life-Threatening Situations	STRAIN Domain: Possessions	STRAIN Psycho-Social (Interpersonal Loss)	STRAIN Psycho-Social (Physical Danger)	STRAIN Psycho-Social (Humiliation)	STRAIN Psycho-Social (Entrapment)	STRAIN Psycho-Social (Role Change/Disruption)
1	21	0	-0.2917	9	25	4	5	0	9	1	0	0	3	1	0	0	0	2	0	0	0	1	0	1	2	3
2	29	0	-0.2	21	56	5	16	12	9	0	0	1	3	6	1	0	0	5	1	4	0	3	6	5	3	4
3	20	0	-0.025	4	15	2	2	3	1	0	0	0	0	1	0	1	0	0	1	1	0	2	1	0	1	0
4	18	0	-0.2917	39	84	20	19	22	17	15	0	1	3	2	0	4	0	8	0	2	0	6	2	4	3	22
5	20	0	0.2333	11	20	6	5	2	9	0	0	1	0	1	0	1	0	5	1	0	0	1	0	6	2	0
6	22	1	-0.0583	15	25	0	15	10	5	5	0	1	5	0	0	1	0	1	2	0	0	2	3	0	2	8
7	31	1	-0.35	8	22	2	6	2	6	0	0	0	3	1	0	1	0	2	0	0	0	1	1	2	1	2
8	25	1	-0.2417	14	29	0	14	10	4	3	0	2	1	0	0	2	0	0	4	1	0	4	1	1	2	5
9	34	1	-0.35	12	34	3	9	8	4	0	0	1	1	3	0	0	0	1	2	2	0	5	0	0	1	4
10	33	0	-0.1917	24	42	16	8	18	6	2	0	1	3	0	0	6	0	1	2	3	1	3	2	0	3	12
11	20	0	0.0333	6	11	1	5	3	3	0	0	0	1	2	0	0	0	1	2	0	0	4	0	1	0	1
12	25	0	-0.0583	13	41	2	11	4	9	0	0	1	2	3	0	1	0	5	1	0	0	3	0	6	0	4
13	30	0	-0.0417	20	51	5	15	6	14	1	0	2	4	1	0	1	0	5	2	1	0	4	2	4	3	5
14	24	1	0.1833	1	3	0	1	0	1	0	0	1	0	0	0	0	0	0	0	0	0	0	0	0	0	1
15	23	0	-0.1167	27	64	7	20	20	7	1	0	0	1	10	1	0	0	2	3	7	0	7	10	6	0	2
16	27	1	-0.1083	21	69	4	17	5	16	1	0	1	2	3	0	0	1	8	1	1	0	6	1	4	2	5
17	21	0	-0.2083	32	64	14	18	22	10	7	0	0	2	1	0	0	0	3	5	11	0	7	6	1	2	14
18	23	1	-0.2417	34	72	8	26	20	14	4	0	1	3	7	0	4	1	5	1	7	0	6	5	6	2	14
19	22	1	-0.1083	5	10	0	5	3	2	1	0	1	2	0	0	0	0	0	1	0	0	1	2	0	0	2
20	27	0	0.0167	8	22	1	7	6	2	1	0	1	0	3	0	2	0	0	0	0	0	3	0	2	0	3
21	22	1	-0.0583	9	25	9	0	6	3	0	0	0	2	0	0	0	0	1	3	1	1	3	3	0	1	1
22	22	0	-0.175	15	30	11	4	7	8	0	0	0	0	0	0	0	0	5	0	8	0	0	7	4	0	2
23	20	0	-0.1917	5	16	1	4	2	3	0	0	2	1	0	0	0	1	0	1	0	0	1	1	0	1	2
24	19	1	-0.0333	9	25	5	4	4	5	1	0	0	0	3	0	0	0	2	2	0	0	5	0	2	0	1
25	33	0	0.0833	8	16	1	7	2	6	1	0	3	0	1	0	0	0	3	0	0	0	1	0	5	1	1
26	20	0	-0.175	12	26	1	11	6	6	3	0	1	4	0	0	0	0	2	1	0	0	1	3	1	0	6
27	18	0	-0.0167	20	45	4	16	6	14	2	0	1	1	5	0	0	0	6	0	3	0	5	4	5	2	3
28	30	1	-0.0583	13	23	3	10	4	9	3	0	0	0	2	0	1	0	4	0	1	0	2	1	4	2	2
29	21	1	-0.1667	3	11	0	3	2	1	0	0	0	0	2	0	0	0	0	1	0	0	3	0	0	0	0
30	22	0	-0.2833	13	35	8	5	4	9	0	0	0	0	2	0	1	0	5	0	0	1	3	1	4	1	1
31	19	0	-0.0833	17	39	8	9	6	11	1	0	1	3	1	0	2	0	5	0	2	0	2	0	2	1	10
32	19	0	-0.025	10	24	3	7	3	7	1	0	1	1	0	0	1	0	4	2	0	0	2	1	3	2	2
33	19	1	0.0167	9	27	4	5	2	7	1	0	0	0	1	0	0	0	2	1	1	0	3	1	1	1	1
34	22	1	0	6	11	2	4	2	4	1	0	0	0	1	0	0	0	1	0	1	0	1	1	0	1	1
35	21	1	-0.0167	19	54	3	16	8	11	0	0	2	5	2	0	1	0	6	0	2	0	5	3	3	2	5
36	23	1	-0.0167	3	3	0	3	1	2	1	0	0	0	1	0	0	0	1	0	0	0	2	0	0	1	0
37	39	0	-0.025	5	10	1	4	4	1	0	0	0	0	3	0	0	0	1	0	0	0	4	0	0	1	0
38	26	0	-0.0083	5	19	1	4	3	2	1	0	1	0	0	0	1	0	0	1	0	1	1	1	0	2	1
39	39	1	-0.0167	17	30	5	12	8	9	0	0	1	0	1	0	1	0	6	0	6	0	1	6	6	2	0
40	20	0	-0.0167	26	49	7	19	10	16	3	0	0	4	1	0	1	0	7	0	7	0	1	5	5	2	10
41	39	0	-0.2167	31	89	2	29	21	10	7	0	4	1	6	1	3	0	2	5	1	0	8	2	6	3	11
42	27	0	-0.0333	11	28	4	7	6	5	0	0	1	0	2	1	0	1	5	1	0	0	2	1	6	1	1
43	28	1	-0.15	2	5	0	2	2	0	0	0	0	0	0	0	0	0	0	0	1	1	0	2	0	0	0
44	37	0	0.0917	4	12	1	3	0	4	0	0	1	1	1	0	0	0	1	0	0	0	1	0	0	1	2
45	36	1	-0.05	13	42	3	10	9	4	0	0	2	0	3	0	1	2	1	2	0	1	5	1	2	1	3
46	26	0	-0.1417	14	25	4	10	4	10	2	0	1	3	1	0	0	0	5	0	1	0	3	2	2	1	6
47	21	0	-0.3333	8	29	0	8	3	5	0	0	1	4	3	0	0	0	0	0	0	0	2	2	1	1	2
48	19	1	-0.2833	22	65	16	6	11	11	0	0	0	1	3	0	1	0	8	2	3	1	8	3	2	3	4
49	33	0	-0.2333	12	29	2	10	4	8	0	0	2	0	6	0	1	0	2	0	0	0	4	0	5	2	0
50	29	1	-0.0583	34	64	7	27	23	11	5	0	4	4	3	0	4	3	5	1	0	0	6	2	8	1	14
51	21	0	0.0417	4	9	3	1	3	1	2	0	0	0	1	0	0	0	0	0	0	0	2	0	0	0	2
52	26	0	-0.4167	24	56	13	11	10	14	6	0	0	1	3	0	2	1	6	2	0	0	6	0	5	2	9
53	56	0	-0.1083	53	155	16	37	29	24	12	0	7	5	1	1	2	1	5	6	6	2	9	9	6	5	20
54	28	1	-0.0083	2	5	0	2	1	1	0	1	1	0	0	0	0	0	0	0	0	0	0	0	1	0	1
55	33	1	0.0167	18	51	6	12	9	9	3	1	1	2	2	0	1	2	1	2	1	0	5	1	1	3	7
56	18	0	-0.1417	31	66	12	19	16	15	1	0	2	3	7	0	2	0	5	0	4	0	6	7	5	3	4
57	19	0	-0.35	2	6	2	0	2	0	1	0	0	0	0	0	1	0	0	0	0	0	0	0	0	0	2
58	24	0	-0.175	11	30	7	4	4	7	0	0	0	0	1	0	0	0	6	0	2	0	2	0	4	1	3

## Sheet: fig S1
	p(risky)	p(ambig)	p(ambig_norm)		p(risk) 25%	p(risk) 50%	p(risk) 75%		p(amb) 25%	p(amb) 50%	p(amb) 75%
low STRAIN count	0.5583	0.7417	0.1833		0	0.775	0.9		0.8	0.725	0.7
	0.45	0.3	-0.15		0.275	0.525	0.55		0.35	0.3	0.25
	0.8	0.7917	-0.0083		0.75	0.8	0.85		0.8	0.8	0.775
	0.5333	0.1833	-0.35		0.05	0.75	0.8		0.55	0	0
	0.1667	0	-0.1667		0	0	0.5		0	0	0
	0.4917	0.475	-0.0167		0.325	0.575	0.575		0.475	0.475	0.475
	0.2917	0.2667	-0.025		0.025	0.425	0.425		0.425	0.225	0.15
	0.4833	0.575	0.0917		0.025	0.675	0.75		0.575	0.6	0.55
	0.4917	0.5333	0.0417		0.05	0.675	0.75		0.75	0.6	0.25
	0.7083	0.6	-0.1083		0.625	0.725	0.775		0.65	0.575	0.575
	0.25	0.0583	-0.1917		0.175	0.225	0.35		0.075	0.05	0.05
	0.75	0.725	-0.025		0.675	0.775	0.8		0.775	0.725	0.675
	0.2167	0.2083	-0.0083		0.125	0.225	0.3		0.25	0.175	0.2
	0.7917	0.825	0.0333		0.55	0.875	0.95		0.825	0.825	0.825
	0.5167	0.5167	0		0.075	0.675	0.8		0.65	0.475	0.425
	0.6167	0.2667	-0.35		0	0.9	0.95		0.75	0.025	0.025
	0.2833	0.3	0.0167		0.025	0.35	0.475		0.3	0.35	0.25
	0.5	0.5833	0.0833		0.275	0.575	0.65		0.625	0.55	0.575
	0.6167	0.2833	-0.3333		0.125	0.85	0.875		0.625	0.2	0.025
	0.5917	0.3	-0.2917		0.225	0.75	0.8		0.475	0.3	0.125
	0.4083	0.35	-0.0583		0.4	0.4	0.425		0.35	0.35	0.35
	0.3	0.2667	-0.0333		0	0	0.9		0.35	0.275	0.175
	0.45	0.4667	0.0167		0.2	0.575	0.575		0.5	0.425	0.475
	0.3667	0.3417	-0.025		0.075	0.45	0.575		0.525	0.35	0.15
	0.6083	0.8417	0.2333		0.075	0.85	0.9		0.85	0.825	0.85
	0.725	0.6917	-0.0333		0.65	0.75	0.775		0.725	0.7	0.65
	0.2	0.025	-0.175		0	0	0.6		0.025	0	0.05
	0.5583	0.2083	-0.35		0	0.825	0.85		0.575	0.025	0.025
	0.2583	0.0833	-0.175		0.025	0.3	0.45		0.125	0.125	0
	0.3833	0.15	-0.2333		0	0.525	0.625		0.275	0.175	0
high STRAIN count	0.4667	0.4083	-0.0583		0.175	0.55	0.675		0.5	0.4	0.325
	0.6833	0.625	-0.0583		0.525	0.725	0.8		0.7	0.725	0.45
	0.5167	0.2333	-0.2833		0.1	0.675	0.775		0.5	0.175	0.025
	0.5917	0.5417	-0.05		0.525	0.6	0.65		0.575	0.55	0.5
	0.6667	0.425	-0.2417		0.2	0.85	0.95		0.65	0.55	0.075
	0.6333	0.4917	-0.1417		0.525	0.625	0.75		0.65	0.5	0.325
	0.55	0.4917	-0.0583		0.25	0.6	0.8		0.55	0.525	0.4
	0.4	0.225	-0.175		0	0.5	0.7		0.475	0.2	0
	0.5667	0.4833	-0.0833		0.275	0.75	0.675		0.65	0.525	0.275
	0.625	0.6083	-0.0167		0.425	0.675	0.775		0.675	0.65	0.5
	0.625	0.6417	0.0167		0.55	0.65	0.675		0.675	0.6	0.65
	0.5	0.4833	-0.0167		0.1	0.675	0.725		0.55	0.5	0.4
	0.5	0.4583	-0.0417		0.15	0.625	0.725		0.625	0.45	0.3
	0.5	0.4833	-0.0167		0.175	0.525	0.8		0.525	0.525	0.4
	0.675	0.475	-0.2		0.55	0.7	0.775		0.575	0.525	0.325
	0.45	0.3417	-0.1083		0.125	0.525	0.7		0.45	0.35	0.225
	0.2833	0	-0.2833		0.05	0.325	0.475		0	0	0
	0.4833	0.2917	-0.1917		0	0.7	0.75		0.575	0.25	0.05
	0.4167	0	-0.4167		0	0.475	0.775		0	0	0
	0.6833	0.6667	-0.0167		0.65	0.7	0.7		0.75	0.6	0.65
	0.1167	0	-0.1167		0.025	0.05	0.275		0	0	0
	0.2167	0	-0.2167		0	0.075	0.575		0	0	0
	0.7333	0.5917	-0.1417		0.5	0.875	0.825		0.825	0.675	0.275
	0.5417	0.3333	-0.2083		0.2	0.65	0.775		0.625	0.325	0.05
	0.575	0.3333	-0.2417		0.2	0.75	0.775		0.475	0.2	0.325
	0.1	0.0417	-0.0583		0	0.075	0.225		0.075	0.05	0
	0.3167	0.025	-0.2917		0	0.175	0.775		0.025	0.05	0

## Sheet: fig S2
SUB ID	Age	Gender (M=1, F=0)	p(risky)	STRAIN Total Count	STRAIN Total Severity	STRAIN Stressor Timing: Early Life Stress	STRAIN Stressor Timing: Adult Life Stress	STRAIN Stressor Type: Acute Life Events	STRAIN Stressor Type: Chronic Difficulties	STRAIN Domain: Housing	STRAIN Domain: Education	STRAIN Domain: Work	STRAIN Domain: Treatment/Health	STRAIN Domain: Marital/Partner	STRAIN Domain: Reproduction	STRAIN Domain: Financial	STRAIN Domain: Legal/Crime	STRAIN Domain: Other Relationships	STRAIN Domain: Death	STRAIN Domain: Life-Threatening Situations	STRAIN Domain: Possessions	STRAIN Psycho-Social (Interpersonal Loss)	STRAIN Psycho-Social (Physical Danger)	STRAIN Psycho-Social (Humiliation)	STRAIN Psycho-Social (Entrapment)	STRAIN Psycho-Social (Role Change/Disruption)
1	21	0	0.5917	9	25	4	5	0	9	1	0	0	3	1	0	0	0	2	0	0	0	1	0	1	2	3
2	29	0	0.675	21	56	5	16	12	9	0	0	1	3	6	1	0	0	5	1	4	0	3	6	5	3	4
3	20	0	0.2917	4	15	2	2	3	1	0	0	0	0	1	0	1	0	0	1	1	0	2	1	0	1	0
4	18	0	0.3167	39	84	20	19	22	17	15	0	1	3	2	0	4	0	8	0	2	0	6	2	4	3	22
5	20	0	0.6083	11	20	6	5	2	9	0	0	1	0	1	0	1	0	5	1	0	0	1	0	6	2	0
6	22	1	0.55	15	25	0	15	10	5	5	0	1	5	0	0	1	0	1	2	0	0	2	3	0	2	8
7	31	1	0.6167	8	22	2	6	2	6	0	0	0	3	1	0	1	0	2	0	0	0	1	1	2	1	2
8	25	1	0.6667	14	29	0	14	10	4	3	0	2	1	0	0	2	0	0	4	1	0	4	1	1	2	5
9	34	1	0.5583	12	34	3	9	8	4	0	0	1	1	3	0	0	0	1	2	2	0	5	0	0	1	4
10	33	0	0.4833	24	42	16	8	18	6	2	0	1	3	0	0	6	0	1	2	3	1	3	2	0	3	12
11	20	0	0.7917	6	11	1	5	3	3	0	0	0	1	2	0	0	0	1	2	0	0	4	0	1	0	1
12	25	0	0.4667	13	41	2	11	4	9	0	0	1	2	3	0	1	0	5	1	0	0	3	0	6	0	4
13	30	0	0.5	20	51	5	15	6	14	1	0	2	4	1	0	1	0	5	2	1	0	4	2	4	3	5
14	24	1	0.5583	1	3	0	1	0	1	0	0	1	0	0	0	0	0	0	0	0	0	0	0	0	0	1
15	23	0	0.1167	27	64	7	20	20	7	1	0	0	1	10	1	0	0	2	3	7	0	7	10	6	0	2
16	27	1	0.45	21	69	4	17	5	16	1	0	1	2	3	0	0	1	8	1	1	0	6	1	4	2	5
17	21	0	0.5417	32	64	14	18	22	10	7	0	0	2	1	0	0	0	3	5	11	0	7	6	1	2	14
18	23	1	0.575	34	72	8	26	20	14	4	0	1	3	7	0	4	1	5	1	7	0	6	5	6	2	14
19	22	1	0.7083	5	10	0	5	3	2	1	0	1	2	0	0	0	0	0	1	0	0	1	2	0	0	2
20	27	0	0.2833	8	22	1	7	6	2	1	0	1	0	3	0	2	0	0	0	0	0	3	0	2	0	3
21	22	1	0.4083	9	25	9	0	6	3	0	0	0	2	0	0	0	0	1	3	1	1	3	3	0	1	1
22	22	0	0.4	15	30	11	4	7	8	0	0	0	0	0	0	0	0	5	0	8	0	0	7	4	0	2
23	20	0	0.25	5	16	1	4	2	3	0	0	2	1	0	0	0	1	0	1	0	0	1	1	0	1	2
24	19	1	0.3	9	25	5	4	4	5	1	0	0	0	3	0	0	0	2	2	0	0	5	0	2	0	1
25	33	0	0.5	8	16	1	7	2	6	1	0	3	0	1	0	0	0	3	0	0	0	1	0	5	1	1
26	20	0	0.2583	12	26	1	11	6	6	3	0	1	4	0	0	0	0	2	1	0	0	1	3	1	0	6
27	18	0	0.5	20	45	4	16	6	14	2	0	1	1	5	0	0	0	6	0	3	0	5	4	5	2	3
28	30	1	0.6833	13	23	3	10	4	9	3	0	0	0	2	0	1	0	4	0	1	0	2	1	4	2	2
29	21	1	0.1667	3	11	0	3	2	1	0	0	0	0	2	0	0	0	0	1	0	0	3	0	0	0	0
30	22	0	0.5167	13	35	8	5	4	9	0	0	0	0	2	0	1	0	5	0	0	1	3	1	4	1	1
31	19	0	0.5667	17	39	8	9	6	11	1	0	1	3	1	0	2	0	5	0	2	0	2	0	2	1	10
32	19	0	0.3667	10	24	3	7	3	7	1	0	1	1	0	0	1	0	4	2	0	0	2	1	3	2	2
33	19	1	0.45	9	27	4	5	2	7	1	0	0	0	1	0	0	0	2	1	1	0	3	1	1	1	1
34	22	1	0.5167	6	11	2	4	2	4	1	0	0	0	1	0	0	0	1	0	1	0	1	1	0	1	1
35	21	1	0.5	19	54	3	16	8	11	0	0	2	5	2	0	1	0	6	0	2	0	5	3	3	2	5
36	23	1	0.4917	3	3	0	3	1	2	1	0	0	0	1	0	0	0	1	0	0	0	2	0	0	1	0
37	39	0	0.75	5	10	1	4	4	1	0	0	0	0	3	0	0	0	1	0	0	0	4	0	0	1	0
38	26	0	0.2167	5	19	1	4	3	2	1	0	1	0	0	0	1	0	0	1	0	1	1	1	0	2	1
39	39	1	0.625	17	30	5	12	8	9	0	0	1	0	1	0	1	0	6	0	6	0	1	6	6	2	0
40	20	0	0.6833	26	49	7	19	10	16	3	0	0	4	1	0	1	0	7	0	7	0	1	5	5	2	10
41	39	0	0.2167	31	89	2	29	21	10	7	0	4	1	6	1	3	0	2	5	1	0	8	2	6	3	11
42	27	0	0.725	11	28	4	7	6	5	0	0	1	0	2	1	0	1	5	1	0	0	2	1	6	1	1
43	28	1	0.45	2	5	0	2	2	0	0	0	0	0	0	0	0	0	0	0	1	1	0	2	0	0	0
44	37	0	0.4833	4	12	1	3	0	4	0	0	1	1	1	0	0	0	1	0	0	0	1	0	0	1	2
45	36	1	0.5917	13	42	3	10	9	4	0	0	2	0	3	0	1	2	1	2	0	1	5	1	2	1	3
46	26	0	0.6333	14	25	4	10	4	10	2	0	1	3	1	0	0	0	5	0	1	0	3	2	2	1	6
47	21	0	0.6167	8	29	0	8	3	5	0	0	1	4	3	0	0	0	0	0	0	0	2	2	1	1	2
48	19	1	0.2833	22	65	16	6	11	11	0	0	0	1	3	0	1	0	8	2	3	1	8	3	2	3	4
49	33	0	0.3833	12	29	2	10	4	8	0	0	2	0	6	0	1	0	2	0	0	0	4	0	5	2	0
50	29	1	0.1	34	64	7	27	23	11	5	0	4	4	3	0	4	3	5	1	0	0	6	2	8	1	14
51	21	0	0.4917	4	9	3	1	3	1	2	0	0	0	1	0	0	0	0	0	0	0	2	0	0	0	2
52	26	0	0.4167	24	56	13	11	10	14	6	0	0	1	3	0	2	1	6	2	0	0	6	0	5	2	9
53	56	0	0.7083	53	155	16	37	29	24	12	0	7	5	1	1	2	1	5	6	6	2	9	9	6	5	20
54	28	1	0.8	2	5	0	2	1	1	0	1	1	0	0	0	0	0	0	0	0	0	0	0	1	0	1
55	33	1	0.625	18	51	6	12	9	9	3	1	1	2	2	0	1	2	1	2	1	0	5	1	1	3	7
56	18	0	0.7333	31	66	12	19	16	15	1	0	2	3	7	0	2	0	5	0	4	0	6	7	5	3	4
57	19	0	0.5333	2	6	2	0	2	0	1	0	0	0	0	0	1	0	0	0	0	0	0	0	0	0	2
58	24	0	0.2	11	30	7	4	4	7	0	0	0	0	1	0	0	0	6	0	2	0	2	0	4	1	3

## Sheet: fig S3
ID	p(risk)	p(ambig)	p(ambig_risk_corr)		p(risk) 25%	p(risk) 50%	p(risk) 75%		p(amb) 25%	p(amb) 50%	p(amb) 75%
1	0.233333	0.0833333	-0.15		0	0.25	0.45		0.15	0.075	0.025
2	0.4	0.275	-0.125		0.175	0.175	0.85		0.325	0.3	0.2
3	0.383333	0.341667	-0.0416667		0.125	0.4	0.625		0.45	0.325	0.25
4	0.333333	0.2	-0.133333		0.025	0.15	0.825		0.25	0.2	0.15
5	0.416667	0.208333	-0.208333		0.1	0.55	0.6		0.35	0.15	0.125
6	0.275	0.0916667	-0.183333		0	0.275	0.55		0.175	0.1	0
7	0.608333	0.575	-0.0333333		0.25	0.7	0.875		0.65	0.525	0.55
8	0.183333	0	-0.183333		0.025	0	0.525		0	0	0
9	0.583333	0.55	-0.0333333		0.275	0.725	0.75		0.7	0.55	0.4
10	0.166667	0.0166667	-0.15		0	0.15	0.35		0.025	0	0.025
11	0.358333	0.316667	-0.0416667		0.075	0.5	0.5		0.3	0.3	0.35
12	0.0416667	0.0333333	-0.00833333		0	0	0.125		0.05	0.025	0.025
13	0.725	0.691667	-0.0333333		0.6	0.8	0.775		0.8	0.65	0.625
14	0.0166667	0	-0.0166667		0	0	0.05		0	0	0
15	0.316667	0.216667	-0.1		0.025	0.325	0.6		0.3	0.25	0.1
16	0.216667	0.2	-0.0166667		0.05	0.275	0.325		0.2	0.225	0.175
17	0.308333	0	-0.308333		0	0	0.925		0	0	0
18	0.325	0.183333	-0.141667		0	0.35	0.625		0.125	0.175	0.25
19	0.375	0.183333	-0.191667		0.1	0.375	0.65		0.275	0.15	0.125
20	0.35	0.0166667	-0.333333		0.025	0.325	0.7		0.05	0	0
21	0.233333	0.00833333	-0.225		0.025	0	0.675		0.025	0	0
22	0.366667	0.483333	0.116667		0.075	0.475	0.55		0.5	0.5	0.45
23	0.65	0.641667	-0.00833333		0.55	0.675	0.725		0.7	0.625	0.6
24	0.491667	0.45	-0.0416667		0.35	0.525	0.6		0.5	0.425	0.425
25	0.316667	0	-0.316667		0.025	0	0.925		0	0	0
26	0.75	0.733333	-0.0166667		0.75	0.825	0.675		0.725	0.7	0.775
27	0.416667	0.210084	-0.206583		0	0.375	0.875		0.325	0.125	0.179487
28	0.258333	0.0583333	-0.2		0	0.375	0.4		0.175	0	0
29	0.0416667	0	-0.0416667		0	0	0.125		0	0	0
30	0.441667	0.141667	-0.3		0.025	0.45	0.85		0.4	0.025	0
31	0.55	0.558333	0.00833333		0.475	0.55	0.625		0.55	0.575	0.55
32	0.4	0.25	-0.15		0	0.45	0.75		0.4	0.25	0.1
33	0.441667	0.433333	-0.00833333		0.175	0.4	0.75		0.525	0.375	0.4
34	0.0166667	0	-0.0166667		0	0	0.05		0	0	0
35	0.325	0.243697	-0.0813025		0.225	0.4	0.35		0.325	0.25641	0.15
36	0.125	0	-0.125		0	0	0.375		0	0	0
37	0.6	0.45	-0.15		0.4	0.65	0.75		0.6	0.425	0.325
38	0.491667	0.537815	0.0461485		0.525	0.5	0.45		0.55	0.512821	0.55
39	0.166667	0.00833333	-0.158333		0	0.05	0.45		0	0.025	0
40	0.1	0.225	0.125		0	0.05	0.25		0.2	0.175	0.3
41	0.2	0.0166667	-0.183333		0	0	0.6		0	0.05	0
42	0.7	0.458333	-0.241667		0.475	0.775	0.85		0.6	0.475	0.3
43	0.616667	0.583333	-0.0333333		0.4	0.65	0.8		0.625	0.625	0.5
44	0.641667	0.5	-0.141667		0.5	0.625	0.8		0.6	0.55	0.35
45	0.116667	0	-0.116667		0	0	0.35		0	0	0
46	0.216667	0	-0.216667		0	0	0.65		0	0	0
47	0.608333	0.541667	-0.0666667		0.45	0.6	0.775		0.525	0.525	0.575
48	0.683333	0.5	-0.183333		0.525	0.725	0.8		0.625	0.525	0.35
49	0.25	0.025	-0.225		0.025	0	0.725		0.075	0	0
50	0.428571	0.291667	-0.136905		0.125	0.435897	0.725		0.5	0.25	0.125
51	0.3	0	-0.3		0	0	0.9		0	0	0
52	0.558333	0.508333	-0.05		0.4	0.6	0.675		0.5	0.5	0.525
53	0.441667	0	-0.441667		0	0.55	0.775		0	0	0
54	0.375	0	-0.375		0	0.35	0.775		0	0	0
55	0.453704	0.245098	-0.208606		0.117647	0.611111	0.605263		0.566667	0.2	0.027027
56	0.416667	0.241667	-0.175		0.175	0.475	0.6		0.45	0.125	0.15
57	0.641667	0.758333	0.116667		0.25	0.825	0.85		0.775	0.775	0.725
58	0.108333	0.075	-0.0333333		0	0.05	0.275		0.125	0.075	0.025
59	0.45	0.616667	0.166667		0	0.55	0.8		0.625	0.675	0.55
60	0.6	0.591667	-0.00833333		0.4	0.7	0.7		0.625	0.6	0.55
61	0.166667	0	-0.166667		0	0	0.5		0	0	0
62	0.466667	0.425	-0.0416667		0.125	0.55	0.725		0.5	0.45	0.325
63	0	0	0		0	0	0		0	0	0
64	0.433333	0.108333	-0.325		0	0.45	0.85		0.3	0	0.025
65	0.3	0.266667	-0.0333333		0.025	0.375	0.5		0.325	0.275	0.2
66	0.241667	0.075	-0.166667		0	0.125	0.6		0.175	0.05	0
67	0.266667	0	-0.266667		0	0	0.8		0	0	0
68	0.258333	0.169492	-0.0888418		0.05	0.325	0.4		0.282051	0.175	0.0512821
69	0.525	0.341667	-0.183333		0.275	0.6	0.7		0.45	0.375	0.2
70	0.7	0.566667	-0.133333		0.6	0.725	0.775		0.6	0.625	0.475
71	0.658333	0.608333	-0.05		0.575	0.65	0.75		0.65	0.625	0.55
72	0.275	0.35	0.075		0	0.35	0.475		0.475	0.275	0.3
73	0.277311	0.208333	-0.0689776		0.075	0.25641	0.5		0.325	0.175	0.125
74	0.216667	0	-0.216667		0	0.025	0.625		0	0	0
75	0.508333	0.391667	-0.116667		0.225	0.575	0.725		0.55	0.4	0.225
76	0.166667	0.0583333	-0.108333		0.05	0.075	0.375		0.05	0.125	0
77	0	0	0		0	0	0		0	0	0
78	0.225	0	-0.225		0.025	0	0.65		0	0	0
79	0	0	0		0	0	0		0	0	0
80	0.333333	0	-0.333333		0	0.175	0.825		0	0	0
81	0.00840336	0	-0.00840336		0	0	0.025641		0	0	0
82	0.403361	0.108333	-0.295028		0.025641	0.425	0.75		0.25	0.05	0.025
83	0.369748	0.316667	-0.0530812		0.1	0.435897	0.575		0.45	0.35	0.15
84	0.271186	0.141667	-0.12952		0	0.153846	0.666667		0.2	0.175	0.05
85	0.142857	0.042735	-0.100122		0.025641	0.1	0.3		0.0512821	0.025	0.0526316
86	0.0416667	0	-0.0416667		0	0.025	0.1		0	0	0
87	0.333333	0.291667	-0.0416667		0	0.3	0.7		0.375	0.3	0.2
88	0.691667	0.516667	-0.175		0.575	0.725	0.775		0.65	0.575	0.325
89	0.4	0.166667	-0.233333		0.025	0.45	0.725		0.325	0.125	0.05
90	0.6	0.563025	-0.0369748		0.6	0.6	0.6		0.589744	0.575	0.525
91	0.516667	0.4	-0.116667		0.125	0.675	0.75		0.55	0.475	0.175
92	0.483333	0.05	-0.433333		0	0.5	0.95		0.1	0.025	0.025
93	0.55	0.75	0.2		0.025	0.75	0.875		0.75	0.775	0.725
94	0.183333	0.158333	-0.025		0.05	0.125	0.375		0.225	0.1	0.15
95	0.808333	0.8	-0.00833333		0.775	0.825	0.825		0.8	0.8	0.8
96	0.558333	0.583333	0.025		0.175	0.625	0.875		0.65	0.55	0.55
97	0.658333	0.6	-0.0583333		0.55	0.675	0.75		0.6	0.6	0.6
98	0.633333	0.630252	-0.00308123		0.575	0.6	0.725		0.65	0.615385	0.625
99	0.425	0.302521	-0.122479		0	0.45	0.825		0.333333	0.325	0.25
100	0.075	0.0666667	-0.00833333		0.05	0.025	0.15		0.1	0.025	0.075
101	0.525	0.433333	-0.0916667		0.4	0.475	0.7		0.45	0.45	0.4
102	0.116667	0	-0.116667		0.025	0	0.325		0	0	0
103	0.333333	0.00833333	-0.325		0	0.325	0.675		0.025	0	0
104	0.133333	0.00833333	-0.125		0	0.025	0.375		0.025	0	0
105	0.383333	0.05	-0.333333		0.075	0.125	0.95		0.05	0.075	0.025
106	0.158333	0.0166667	-0.141667		0.025	0	0.45		0.025	0	0.025
107	0.508333	0.5	-0.00833333		0.425	0.5	0.6		0.525	0.475	0.5
108	0.0833333	0.05	-0.0333333		0	0.075	0.175		0.05	0.075	0.025
109	0.7	0.55	-0.15		0.525	0.75	0.825		0.675	0.55	0.425
110	0.283333	0	-0.283333		0	0	0.85		0	0	0
111	0.525	0.491667	-0.0333333		0.275	0.6	0.7		0.475	0.475	0.525
112	0.391667	0.433333	0.0416667		0.1	0.45	0.625		0.525	0.425	0.35
113	0.216667	0.166667	-0.05		0.1	0.275	0.275		0.2	0.15	0.15
114	0.075	0	-0.075		0.025	0	0.2		0	0	0
115	0.116667	0.116667	0		0	0.025	0.325		0.1	0.1	0.15
116	0.731092	0.775	0.0439076		0.675	0.74359	0.775		0.75	0.8	0.775
117	0.625	0.666667	0.0416667		0.3	0.75	0.825		0.775	0.675	0.55
118	0.708333	0.625	-0.0833333		0.575	0.725	0.825		0.725	0.65	0.5
119	0.558333	0.816667	0.258333		0	0.825	0.85		0.8	0.825	0.825
120	0.208333	0	-0.208333		0	0	0.625		0	0	0
121	0.5	0.279661	-0.220339		0.1	0.675	0.736842		0.473684	0.225	0.15
122	0	0	0		0	0	0		0	0	0
123	0.3	0.241667	-0.0583333		0	0.3	0.6		0.3	0.25	0.175
124	0	0.00833333	0.00833333		0	0	0		0	0	0.025
125	0.0916667	0	-0.0916667		0.025	0	0.25		0	0	0
126	0.425	0	-0.425		0	0.575	0.7		0	0	0
127	0.391667	0.35	-0.0416667		0.1	0.45	0.625		0.375	0.35	0.325
128	0.558333	0.466667	-0.0916667		0.3	0.65	0.725		0.5	0.55	0.35
129	0.508333	0.475	-0.0333333		0.3	0.525	0.7		0.525	0.45	0.45
130	0.375	0.25	-0.125		0.025	0.375	0.725		0.3	0.25	0.2
131	0.283333	0.416667	0.133333		0.025	0.15	0.675		0.275	0.475	0.5
132	0.491667	0.266667	-0.225		0.05	0.7	0.725		0.525	0.2	0.075
133	0.683333	0.675	-0.00833333		0.65	0.725	0.675		0.65	0.7	0.675
134	0.366667	0.3	-0.0666667		0.225	0.3	0.575		0.35	0.275	0.275
135	0.583333	0.6	0.0166667		0.4	0.675	0.675		0.6	0.6	0.6
136	0.583333	0.458333	-0.125		0.275	0.75	0.725		0.575	0.475	0.325
137	0.428571	0.487395	0.0588235		0.025	0.538462	0.725		0.525	0.475	0.461538
138	0.216667	0.00833333	-0.208333		0	0	0.65		0.025	0	0
139	0.508333	0.55	0.0416667		0	0.75	0.775		0.55	0.575	0.525
140	0.533333	0.475	-0.0583333		0.45	0.55	0.6		0.525	0.45	0.45
141	0.758333	0.733333	-0.025		0.6	0.8	0.875		0.825	0.7	0.675
142	0.425	0.533333	0.108333		0	0.575	0.7		0.55	0.525	0.525
143	0.736842	0.663636	-0.0732057		0.583333	0.794872	0.820513		0.756757	0.702703	0.527778
144	0.416667	0.433333	0.0166667		0.075	0.475	0.7		0.425	0.4	0.475
145	0.766667	0.75	-0.0166667		0.65	0.825	0.825		0.8	0.725	0.725
146	0.641667	0.725	0.0833333		0.375	0.75	0.8		0.775	0.725	0.675
147	0.591667	0.525	-0.0666667		0.175	0.725	0.875		0.7	0.55	0.325
148	0.05	0	-0.05		0	0	0.15		0	0	0
149	0.2	0	-0.2		0	0.3	0.3		0	0	0
150	0.566667	0.458333	-0.108333		0.475	0.6	0.625		0.525	0.475	0.375
151	0.416667	0.433333	0.0166667		0.35	0.425	0.475		0.475	0.425	0.4
152	0.483333	0.183333	-0.3		0	0.625	0.825		0.5	0.05	0
153	0.391667	0.258333	-0.133333		0	0.5	0.675		0.325	0.325	0.125
154	0.475	0.158333	-0.316667		0.05	0.625	0.75		0.375	0.1	0
155	0.266667	0	-0.266667		0	0.1	0.7		0	0	0
156	0	0	0		0	0	0		0	0	0
157	0.333333	0.175	-0.158333		0.05	0.4	0.55		0.3	0.15	0.075
158	0.175	0	-0.175		0	0	0.525		0	0	0
159	0.308333	0.4	0.0916667		0.1	0.425	0.4		0.35	0.45	0.4
160	0	0	0		0	0	0		0	0	0
161	0	0	0		0	0	0		0	0	0
162	0.416667	0.366667	-0.05		0.275	0.45	0.525		0.4	0.425	0.275
163	0.575	0.441667	-0.133333		0.425	0.625	0.675		0.575	0.475	0.275
164	0.491667	0.608333	0.116667		0.025	0.625	0.825		0.65	0.6	0.575
165	0.566667	0.658333	0.0916667		0.275	0.725	0.7		0.675	0.675	0.625
166	0.833333	0.833333	0		0.825	0.825	0.85		0.825	0.85	0.825
167	0.191667	0.0833333	-0.108333		0	0.15	0.425		0.05	0.075	0.125
168	0.483333	0	-0.483333		0	0.7	0.75		0	0	0
169	0.683333	0.641667	-0.0416667		0.6	0.725	0.725		0.7	0.625	0.6
170	0.366667	0.266667	-0.1		0	0.35	0.75		0.3	0.25	0.25
171	0	0	0		0	0	0		0	0	0
172	0.608333	0.616667	0.00833333		0.45	0.65	0.725		0.675	0.625	0.55
173	0.125	0.0166667	-0.108333		0.025	0	0.35		0.025	0.025	0
174	0.233333	0.00833333	-0.225		0	0.075	0.625		0.025	0	0
175	0.283333	0	-0.283333		0	0.275	0.575		0	0	0
176	0.0169492	0.0168067	-0.00014243		0.025	0	0.025641		0.025641	0	0.025
177	0.3	0	-0.3		0	0.05	0.85		0	0	0
178	0.266667	0	-0.266667		0	0.4	0.4		0	0	0
179	0.425	0.141667	-0.283333		0	0.575	0.7		0.4	0.025	0
180	0.541667	0	-0.541667		0	0.825	0.8		0	0	0
181	0.201681	0.0504202	-0.151261		0	0	0.6		0.025	0.0769231	0.05
182	0.383333	0.35	-0.0333333		0.25	0.45	0.45		0.4	0.4	0.25
183	0.366667	0.391667	0.025		0	0.375	0.725		0.55	0.475	0.15
184	0.75	0.791667	0.0416667		0.65	0.8	0.8		0.8	0.8	0.775
185	0.6	0.533333	-0.0666667		0.375	0.675	0.75		0.775	0.5	0.325
186	0.358333	0.075	-0.283333		0	0.2	0.875		0.15	0.05	0.025
187	0.458333	0.175	-0.283333		0	0.625	0.75		0.425	0.1	0
188	0.708333	0.625	-0.0833333		0.6	0.725	0.8		0.625	0.6	0.65

## Sheet: fig S4
ID	p(amb_risk_corr)	age	Gender (M=0, F=1)	IQ	income	k6	STRAIN Total Count	STRAIN Total Severity	STRAIN Stressor Timing: Early Life Stress Count	STRAIN Stressor Timing: Adult Life Stress Count	STRAIN Stressor Timing: Early Life Stress Severity	STRAIN Stressor Timing: Adult Life Stress Severity	STRAIN Stressor Type: Acute Life Events	STRAIN Stressor Type: Chronic Difficulties	STRAIN Domain: Housing	STRAIN Domain: Education	STRAIN Domain: Work	STRAIN Domain: Treatment/Health	STRAIN Domain: Marital/Partner	STRAIN Domain: Reproduction	STRAIN Domain: Financial	STRAIN Domain: Legal/Crime	STRAIN Domain: Other Relationships	STRAIN Domain: Death	STRAIN Domain: Life-Threatening Situations	STRAIN Domain: Possessions	STRAIN Psycho-Social (Interpersonal Loss)	STRAIN Psycho-Social (Physical Danger)	STRAIN Psycho-Social (Humiliation)	STRAIN Psycho-Social (Entrapment)	STRAIN Psycho-Social (Role Change/Disruption)
1	-0.15	27	1	0.5	3	14	20	50	4	16	20	30	7	13	0	0	0	0	2	0	1	0	8	1	6	0	2	5	8	2	1
2	-0.125	39	1	0.33	2	8	7	13	0	7	0	13	6	1	0	0	2	0	3	0	2	0	0	0	0	0	0	0	5	1	1
3	-0.0416667	28	0	0.78	2	6	0	0	0	0	0	0	0	0	0	0	0	0	0	0	0	0	0	0	0	0	0	0	0	0	0
4	-0.133333	38	0	0.39	3	10	19	41	5	14	11	30	14	5	0	0	2	4	0	0	2	1	2	3	2	0	7	6	1	3	2
5	-0.208333	34	0	0.67	2	9	6	22	2	4	6	16	3	3	1	1	1	0	0	0	1	0	0	2	0	0	2	1	1	1	1
6	-0.183333	31	0	0.78	2	7	13	24	7	5	13	11	5	8	1	0	0	1	2	0	1	0	2	3	1	0	5	2	1	2	1
7	-0.0333333	46	1	0.5	3	20	12	23	2	9	4	19	6	6	0	0	1	2	1	0	0	0	2	4	0	0	5	1	1	1	2
8	-0.183333	30	0	0.28	4	7	5	12	0	5	0	12	4	1	0	0	0	0	0	0	1	0	0	4	0	0	4	0	0	1	0
9	-0.0333333	24	1	0.33	4	16	8	23	2	6	8	15	5	3	0	0	1	2	0	0	3	0	0	0	1	1	0	3	0	0	5
10	-0.15	70	1	0.33	5	9	16	39	1	15	4	35	10	6	1	0	1	5	0	0	0	0	2	5	1	0	6	3	1	1	5
11	-0.0416667	60	0	0.22	1	9	15	38	6	9	8	30	12	3	0	0	2	0	2	0	2	0	0	3	5	0	5	5	2	1	1
12	-0.00833333	39	0	0.5	5	6	2	4	0	2	0	4	2	0	0	0	0	0	0	0	0	0	0	2	0	0	2	0	0	0	0
13	-0.0333333	37	0	0.5	5	6	6	5	1	3	3	2	2	4	0	0	0	0	1	0	0	0	3	0	0	0	1	0	3	0	0
14	-0.0166667	34	0	0.39	4	9	16	37	3	13	9	28	9	7	2	0	1	0	3	0	0	0	4	2	3	1	5	2	4	2	3
15	-0.1	32	0	0.78	4	8	16	40	3	13	8	32	9	7	1	0	0	3	2	0	0	1	4	3	0	0	5	3	5	0	2
16	-0.0166667	33	0	0.11	4	6	0	0	0	0	0	0	0	0	0	0	0	0	0	0	0	0	0	0	0	0	0	0	0	0	0
17	-0.308333	55	1	0.33	4	6	10	23	1	9	2	21	2	8	0	0	2	4	0	0	1	0	2	0	0	0	0	3	2	1	3
18	-0.141667	43	1	0.39	4	6	22	32	2	18	4	28	19	3	0	0	1	0	13	3	0	0	1	1	0	0	8	5	6	1	0
19	-0.191667	25	1	1	4	18	9	26	1	7	1	25	7	2	0	1	0	2	1	0	0	0	2	1	0	0	5	0	1	0	2
20	-0.333333	45	1	0.61	4	10	24	44	2	20	8	36	15	9	0	0	0	8	0	0	4	0	7	1	1	0	2	9	5	1	4
21	-0.225	36	1	0.28	6	7	9	17	0	8	0	17	7	2	0	1	0	0	2	1	0	0	0	4	0	0	6	0	1	0	1
22	0.116667	66	0	0.5	3	6	9	23	3	6	9	14	7	2	0	0	0	0	2	0	0	0	1	2	1	1	6	2	0	1	0
23	-0.00833333	26	0	0.56	1	20	21	45	1	20	4	41	7	14	3	0	1	3	3	0	0	1	6	0	2	0	2	3	7	1	6
24	-0.0416667	33	1	0.5	3	8	5	18	0	5	0	18	2	3	1	0	0	0	2	0	1	0	0	1	0	0	3	1	0	1	0
25	-0.316667	25	0	0.78	2	23	29	81	2	25	4	77	17	12	1	1	1	4	4	0	2	0	3	2	7	0	7	10	2	2	5
26	-0.0166667	29	1	0.06	4	6	0	0	0	0	0	0	0	0	0	0	0	0	0	0	0	0	0	0	0	0	0	0	0	0	0
27	-0.206583	57	1	0.61	4	8	12	34	1	11	5	29	10	2	2	0	0	3	3	0	2	0	0	2	0	0	3	3	2	1	3
28	-0.2	34	0	0.78	3	17	12	29	1	10	4	25	9	3	0	0	2	0	4	0	2	0	0	1	0	1	4	1	3	0	2
29	-0.0416667	26	1	0.33	4	7	2	5	0	2	0	5	1	1	0	0	0	0	2	0	0	0	0	0	0	0	2	0	0	0	0
30	-0.3	28	1	0.67	1	18	25	80	5	20	21	59	10	15	1	1	1	3	4	0	1	0	8	2	2	0	7	3	6	3	4
31	0.00833333	38	0	0.56	4	6	10	33	6	4	19	14	4	6	0	1	1	0	2	0	1	0	1	1	0	0	4	0	2	3	0
32	-0.15	43	0	0.83	1	11	8	13	0	8	0	13	5	3	0	0	1	1	0	0	1	0	0	5	0	0	5	0	0	2	1
33	-0.00833333	37	0	0.67	3	7	12	17	3	9	8	9	6	6	1	1	1	1	4	0	0	0	4	0	0	0	4	1	4	3	0
34	-0.0166667	37	0	0.5	2	9	15	19	1	14	4	15	7	8	5	0	0	0	4	0	1	0	5	0	0	0	4	0	5	2	4
35	-0.0813025	29	0	0.83	2	6	10	22	1	9	2	20	2	8	1	0	0	2	2	0	0	1	4	0	0	0	2	0	4	1	3
36	-0.125	33	1	0.44	2	11	12	21	2	9	7	14	10	2	2	0	0	2	0	0	0	0	1	5	0	0	6	1	0	1	3
37	-0.15	37	0	0.83	3	11	3	6	0	3	0	6	3	0	0	0	0	0	0	0	0	0	0	3	0	0	3	0	0	0	0
38	0.0461485	37	0	0.44	6	15	4	14	0	4	0	14	2	2	0	0	1	1	0	0	0	0	0	2	0	0	2	0	0	1	1
39	-0.158333	46	0	0.61	5	6	7	25	5	2	20	5	7	0	0	0	1	0	0	0	0	0	1	4	0	1	5	1	1	0	0
40	0.125	37	1	0.72	2	13	11	30	1	10	5	25	6	5	0	2	0	2	2	0	0	0	2	1	1	0	4	1	2	1	2
41	-0.183333	31	0	0.39	7	12	2	5	0	2	0	5	2	0	0	0	0	0	0	0	0	2	0	0	0	0	0	0	0	0	2
42	-0.241667	19	0	0.67	5	18	8	20	4	2	13	7	6	2	0	1	0	2	1	0	0	0	0	0	0	0	2	2	1	0	0
43	-0.0333333	43	0	0.94	3	19	17	53	6	11	16	37	9	8	1	0	2	3	2	0	0	2	1	1	3	0	4	3	1	0	7
44	-0.141667	53	0	0.89	5	6	30	61	1	29	3	58	22	8	2	0	3	2	12	0	1	0	8	0	1	0	11	6	4	3	5
45	-0.116667	60	0	0.78	3	7	13	33	1	12	3	30	12	1	2	1	2	0	2	0	2	0	1	2	1	0	4	1	4	0	4
46	-0.216667	59	0	0.56	4	6	4	15	0	4	0	15	4	0	0	0	1	0	1	0	0	0	0	2	0	0	3	0	1	0	0
47	-0.0666667	30	1	0.11	1	11	17	40	8	9	24	16	7	10	7	0	0	1	1	0	1	0	4	1	0	0	4	2	3	3	5
48	-0.183333	30	0	0.78	6	9	11	18	4	7	11	7	2	9	1	0	0	2	0	0	0	0	5	2	0	0	2	2	4	1	1
49	-0.225	49	1	0.94	4	18	40	70	8	32	26	44	18	22	1	0	2	4	9	0	1	0	10	2	6	0	8	8	9	4	8
50	-0.136905	30	0	0.17	4	18	9	22	3	6	9	13	6	3	3	0	0	0	2	0	0	0	1	0	0	1	4	1	0	1	3
51	-0.3	46	1	0.72	4	18	65	128	8	54	22	106	40	25	6	2	2	7	9	1	1	2	11	4	14	0	10	19	11	5	14
52	-0.05	35	1	0.44	3	21	9	36	2	7	9	27	4	5	0	0	1	1	2	0	1	0	1	2	0	0	5	0	0	3	1
53	-0.441667	48	0	0.44	6	10	5	13	0	5	0	13	4	1	0	0	0	0	4	0	0	0	1	0	0	0	3	0	2	0	0
54	-0.375	26	0	0.06	3	10	17	21	9	8	10	11	7	10	1	0	1	1	0	0	1	0	5	1	5	0	2	5	6	2	1
55	-0.208606	42	1	0.83	5	6	18	31	0	18	0	31	12	6	5	0	0	8	1	1	2	0	0	1	0	0	2	5	0	1	10
56	-0.175	30	0	0.56	4	7	4	7	1	3	2	5	4	0	0	0	0	0	1	0	0	0	0	2	0	0	4	0	0	0	0
57	0.116667	37	1	0.89	4	7	6	11	0	4	0	11	4	2	0	0	1	1	2	0	0	0	0	0	0	0	2	0	0	0	2
58	-0.0333333	35	1	0.33	2	18	27	74	2	25	6	68	20	7	5	0	0	1	10	0	3	0	3	3	1	0	9	6	2	3	7
59	0.166667	36	0	0.56	6	10	13	16	6	4	14	2	9	4	0	0	0	1	1	0	0	0	2	3	0	0	6	0	1	1	1
60	-0.00833333	54	0	0.67	1	7	17	30	5	12	15	15	8	9	0	0	3	0	3	0	1	2	5	2	0	0	5	0	5	2	4
61	-0.166667	56	1	0.67	1	8	22	63	9	13	25	38	14	8	1	1	2	2	3	0	3	0	1	2	3	2	6	5	2	2	6
62	-0.0416667	38	0	0.83	2	20	15	36	2	13	7	29	9	6	0	0	0	2	3	0	0	0	1	0	8	0	3	9	1	0	1
63	0	38	0	0	5	6	0	0	0	0	0	0	0	0	0	0	0	0	0	0	0	0	0	0	0	0	0	0	0	0	0
64	-0.325	29	0	0.72	4	6	11	48	4	7	19	29	6	5	2	0	2	0	2	0	1	0	0	2	2	0	4	2	0	2	3
65	-0.0333333	37	1	0.67	5	20	11	28	5	6	16	12	3	8	0	0	1	1	1	0	0	0	5	0	0	0	3	0	5	1	1
66	-0.166667	48	1	0.61	2	15	43	95	11	29	29	66	22	21	2	0	4	3	6	0	4	0	7	4	6	0	6	11	7	5	7
67	-0.266667	50	1	0.39	1	14	30	72	8	22	28	44	7	23	0	1	1	4	3	0	1	1	10	3	1	0	8	1	7	5	6
68	-0.0888418	69	1	0.56	1	8	19	40	1	18	4	36	13	6	2	0	1	3	2	0	0	1	1	6	2	0	8	2	2	0	6
69	-0.183333	26	0	0.06	5	6	8	7	1	7	3	4	8	0	1	0	0	0	0	0	0	0	0	2	5	0	2	5	0	0	1
70	-0.133333	32	1	0.83	3	17	10	17	0	10	0	17	8	2	0	0	1	1	5	0	1	0	0	2	0	0	7	1	1	1	0
71	-0.05	28	0	0.89	3	21	21	41	14	6	29	12	15	6	0	0	2	1	3	0	2	0	2	4	4	0	10	4	0	2	4
72	0.075	29	1	0.06	3	17	4	11	0	4	0	11	2	2	1	0	0	2	0	0	0	0	0	1	0	0	1	0	0	0	3
73	-0.0689776	37	0	0.44	2	8	2	4	0	2	0	4	2	0	0	0	0	0	0	0	0	0	0	0	0	2	0	2	0	0	0
74	-0.216667	28	0	0.44	3	10	21	42	1	17	2	40	14	7	0	0	0	1	6	0	1	0	3	1	6	0	2	11	1	2	2
75	-0.116667	26	0	0.61	1	7	8	21	4	3	14	7	6	2	0	1	0	0	2	0	0	0	1	2	0	0	5	0	1	1	0
76	-0.108333	60	1	0.33	2	8	25	78	7	18	26	52	12	13	0	0	1	3	2	0	2	0	7	4	3	1	7	6	4	5	2
77	0	39	1	0.44	1	12	8	24	2	4	8	16	3	5	1	0	1	0	0	0	1	0	2	0	0	0	0	0	0	4	1
78	-0.225	68	1	0.83	5	6	7	15	0	7	0	15	7	0	0	0	0	0	5	0	0	0	0	2	0	0	6	0	1	0	0
79	0	32	1	0.5	1	26	16	43	6	9	16	27	6	10	1	0	0	1	0	0	2	0	6	1	0	0	5	1	4	3	2
80	-0.333333	26	0	0.17	1	6	5	10	1	4	2	8	4	1	0	0	0	2	2	0	0	0	0	1	0	0	3	1	0	0	1
81	-0.00840336	22	0	0.11	2	6	2	4	0	1	0	4	1	1	0	0	0	0	0	0	1	0	0	0	0	0	0	0	0	1	0
82	-0.295028	36	0	0.22	3	18	20	42	8	12	20	22	12	8	0	0	1	0	2	0	1	0	1	6	6	0	7	6	2	2	0
83	-0.0530812	31	0	0.22	2	7	5	13	1	4	3	10	3	2	0	0	0	0	2	0	0	0	1	1	0	0	5	0	0	0	0
84	-0.12952	25	0	0.67	2	16	20	46	10	10	29	17	6	14	2	1	2	1	1	0	2	0	5	0	4	0	1	5	5	4	3
85	-0.100122	38	0	0.67	6	8	6	15	0	6	0	15	3	3	0	0	1	1	1	0	1	0	0	2	0	0	2	1	1	1	1
86	-0.0416667	40	1	0.5	6	8	20	51	5	15	18	33	12	8	2	0	2	0	5	0	0	0	4	2	1	2	7	3	6	1	2
87	-0.0416667	56	1	0.67	2	14	38	90	2	36	5	85	25	13	11	2	4	1	9	2	1	0	3	1	3	0	6	11	5	4	11
88	-0.175	59	0	0.5	2	6	9	28	0	9	0	28	6	3	0	0	1	1	3	0	0	0	0	4	0	0	6	0	1	1	1
89	-0.233333	62	1	0.67	1	6	21	43	1	19	5	38	13	8	1	0	1	4	3	0	1	0	1	5	3	0	8	5	1	1	4
90	-0.0369748	32	1	0.72	2	8	22	57	5	16	13	44	13	9	4	2	1	5	1	0	1	0	2	2	2	0	3	3	4	2	8
91	-0.116667	22	0	0.28	6	8	15	29	1	14	1	28	8	7	0	0	1	1	2	0	1	1	2	3	4	0	5	3	0	4	3
92	-0.433333	27	0	0.06	5	14	31	69	14	17	30	39	14	17	4	0	5	3	1	0	4	0	7	2	3	0	5	4	7	3	11
93	0.2	49	0	0.44	3	10	10	36	1	9	3	33	5	5	0	0	2	1	1	0	0	1	3	2	0	0	3	0	4	1	2
94	-0.025	49	1	0.83	1	12	26	53	16	9	30	23	13	13	5	0	2	2	1	0	4	0	4	3	1	0	6	3	3	2	10
95	-0.00833333	40	0	0.83	3	8	10	27	0	10	0	27	7	3	1	0	1	1	1	0	0	0	0	6	0	0	7	0	0	0	3
96	0.025	50	1	0.61	2	16	14	45	0	14	0	45	11	3	3	0	0	1	2	0	1	0	1	6	0	0	7	0	1	2	4
97	-0.0583333	28	0	0.11	3	7	3	9	0	3	0	9	2	1	0	0	0	1	0	0	0	0	0	2	0	0	2	0	0	0	1
98	-0.00308123	71	0	0.44	1	17	33	81	0	32	0	81	26	7	6	0	5	8	1	0	4	0	3	2	3	0	3	10	5	2	12
99	-0.122479	57	1	0.28	4	11	22	59	5	17	17	42	12	10	0	1	3	1	3	0	1	0	6	4	0	1	10	2	7	3	0
100	-0.00833333	35	1	0.17	4	26	35	95	2	33	2	93	27	8	13	2	4	2	4	0	2	1	2	3	0	0	8	2	6	4	15
101	-0.0916667	51	1	0.83	4	6	6	14	1	4	4	10	3	3	0	0	1	0	0	0	0	0	1	1	1	0	2	1	1	1	0
102	-0.116667	29	1	0.22	4	7	6	24	2	3	9	15	2	4	1	1	1	0	0	0	1	0	1	0	0	0	0	1	1	3	0
103	-0.325	24	0	0.39	7	11	15	45	7	8	17	28	11	4	4	0	0	1	4	0	2	0	1	2	0	0	5	2	2	1	4
104	-0.125	33	0	0.56	4	19	8	25	1	6	4	21	4	4	0	1	0	1	1	0	1	0	1	2	0	0	3	0	1	2	1
105	-0.333333	46	1	0.17	7	6	8	40	0	8	0	40	6	2	0	0	0	2	2	0	1	0	1	2	0	0	4	2	1	1	0
106	-0.141667	34	0	0.33	4	10	18	56	10	4	40	16	14	4	3	1	1	2	1	0	0	0	1	2	0	1	5	3	1	1	4
107	-0.00833333	60	0	0.56	1	20	20	65	8	12	23	42	13	7	3	2	1	2	2	0	1	0	1	5	1	0	8	1	3	2	6
108	-0.0333333	35	0	0.39	3	7	3	4	1	2	1	3	2	1	0	0	0	0	0	0	0	0	0	2	0	0	2	0	0	0	0
109	-0.15	71	1	0.89	1	20	14	27	1	11	1	26	12	2	1	0	0	2	1	0	0	0	0	7	1	0	8	3	0	0	1
110	-0.283333	29	1	0.44	2	18	23	78	8	15	25	53	10	13	0	0	2	7	1	0	1	0	3	4	3	0	6	4	1	3	8
111	-0.0333333	36	0	0.78	5	21	12	41	1	11	1	40	6	6	0	0	0	4	6	0	1	0	0	0	0	1	3	4	3	1	1
112	0.0416667	32	1	0.83	3	8	28	78	10	18	22	56	20	8	3	1	1	4	4	0	6	0	2	3	2	1	7	3	3	3	12
113	-0.05	65	0	0.72	3	6	32	57	3	29	7	50	25	7	2	0	3	3	3	0	3	0	2	6	3	5	11	11	3	4	3
114	-0.075	49	1	0.5	3	11	37	97	1	36	1	96	27	10	2	1	2	5	10	1	1	0	1	5	8	0	10	15	5	1	6
115	0	48	1	0.28	6	7	11	37	1	10	2	35	7	4	1	0	1	1	2	0	1	0	2	2	1	0	3	1	4	1	2
116	0.0439076	26	0	0.56	2	19	11	28	1	7	3	25	6	5	0	0	0	1	3	0	1	0	2	0	0	0	5	0	0	1	1
117	0.0416667	45	1	0.5	3	6	2	6	1	1	2	4	1	1	0	0	0	0	0	0	1	0	0	0	0	0	1	0	0	1	0
118	-0.0833333	40	0	0.94	5	7	7	13	1	6	1	12	4	3	0	0	0	0	1	0	0	0	4	2	0	0	4	0	3	0	0
119	0.258333	34	1	0.56	6	19	10	20	1	9	3	17	4	6	0	0	0	0	4	0	0	0	5	1	0	0	3	0	7	0	0
120	-0.208333	23	0	0.33	5	9	10	20	1	7	1	19	6	4	1	1	1	3	0	0	1	0	0	1	0	0	1	3	1	1	2
121	-0.220339	40	0	0.22	1	17	27	67	1	26	1	66	16	11	8	1	4	2	1	0	1	4	1	2	2	0	4	3	3	4	13
122	0	41	0	0.83	2	6	10	7	2	8	2	5	6	4	0	0	3	0	3	0	0	0	3	0	0	0	3	0	6	0	0
123	-0.0583333	23	0	0.17	2	6	1	2	0	1	0	2	1	0	0	0	1	0	0	0	0	0	0	0	0	0	0	0	1	0	0
124	0.00833333	36	1	0.17	5	6	16	37	0	15	0	37	12	4	3	0	1	1	8	0	1	0	0	0	1	0	4	3	5	2	1
125	-0.0916667	59	1	0.33	3	13	9	24	1	6	3	21	7	2	0	0	0	0	0	0	1	0	1	4	0	0	4	0	0	1	1
126	-0.425	30	0	0.72	5	6	13	28	5	8	12	16	8	5	0	1	2	3	3	0	2	0	1	0	0	0	3	0	5	1	4
127	-0.0416667	43	1	0.61	3	9	9	36	2	7	8	28	6	3	0	0	1	2	3	0	0	0	1	0	0	1	2	3	2	1	0
128	-0.0916667	61	0	0.61	1	17	64	144	13	50	34	110	39	25	12	1	3	5	6	0	1	3	14	3	10	1	13	14	9	5	19
129	-0.0333333	31	0	0.61	2	14	2	7	0	2	0	7	1	1	0	0	0	0	0	0	1	0	0	0	0	1	0	1	0	1	0
130	-0.125	45	0	0.5	3	8	7	29	1	6	4	25	5	2	0	0	2	0	1	0	1	0	0	2	0	0	2	0	2	1	1
131	0.133333	45	1	0.5	1	7	20	54	0	20	0	54	15	5	2	0	3	2	9	0	2	1	0	0	1	0	1	6	4	2	7
132	-0.225	45	1	0.44	6	7	4	10	0	4	0	10	2	2	0	0	0	2	0	0	0	0	0	2	0	0	2	1	0	0	1
133	-0.00833333	27	0	0.33	2	12	14	26	6	8	19	7	4	10	1	1	0	0	2	0	1	0	5	3	0	0	6	0	6	2	0
134	-0.0666667	31	1	0.72	4	17	32	69	7	20	20	49	20	12	1	0	1	3	1	0	2	0	7	6	3	1	9	5	3	3	6
135	0.0166667	34	0	0.28	1	19	18	45	4	12	17	28	5	13	0	1	1	3	2	0	1	0	5	0	1	0	2	0	5	3	4
136	-0.125	26	1	0.5	4	6	4	11	2	2	5	6	3	1	1	0	0	0	0	0	0	0	1	1	0	0	2	0	0	1	1
137	0.0588235	67	0	0.72	3	16	33	73	2	31	8	65	20	13	4	2	6	3	1	0	5	2	4	2	3	0	3	6	10	2	11
138	-0.208333	45	1	0.67	5	8	19	33	2	14	7	26	14	5	1	0	0	2	7	0	1	0	0	3	1	0	8	0	2	1	4
139	0.0416667	51	0	0.72	1	6	6	19	1	5	1	18	3	3	0	0	0	1	0	0	1	0	1	2	0	0	3	0	0	2	1
140	-0.0583333	32	0	0.83	1	24	14	42	3	11	8	34	5	9	0	1	1	3	1	0	1	1	4	1	0	0	3	2	4	2	2
141	-0.025	38	0	0.28	5	16	40	110	3	37	13	97	26	14	0	0	2	14	3	0	1	3	4	6	5	0	10	17	3	3	6
142	0.108333	46	0	0.72	2	19	28	47	0	28	0	47	20	8	2	0	4	3	7	0	3	2	2	5	0	0	10	2	5	4	7
143	-0.0732057	58	1	0.28	6	13	17	62	1	15	5	57	12	5	3	0	2	0	0	0	3	0	3	4	0	0	6	0	1	4	5
144	0.0166667	37	1	0.44	3	15	6	18	3	3	9	9	3	3	0	0	0	1	0	1	1	0	0	2	0	0	2	1	0	1	1
145	-0.0166667	47	1	0.5	4	8	6	21	0	6	0	21	5	1	1	0	0	1	0	0	1	0	0	3	0	0	3	1	0	1	1
146	0.0833333	48	1	0.22	5	8	9	17	0	8	0	17	8	1	0	0	1	0	1	0	1	0	0	5	0	0	6	0	1	1	0
147	-0.0666667	36	0	1	1	10	30	51	2	28	4	47	18	12	1	0	1	13	5	0	1	1	4	0	4	0	3	14	7	1	5
148	-0.05	44	0	0.72	2	17	19	55	4	15	17	38	13	6	1	0	3	1	3	0	0	1	1	2	5	0	6	4	2	1	5
149	-0.2	31	0	0.44	4	9	2	7	1	1	4	3	1	1	0	0	0	1	0	0	1	0	0	0	0	0	0	1	0	1	0
150	-0.108333	49	0	0.89	7	8	9	29	1	8	2	27	6	3	1	0	1	1	1	0	0	0	0	3	1	0	4	2	0	0	2
151	0.0166667	53	1	0.33	3	14	16	59	0	16	0	59	10	6	1	0	1	3	3	0	3	1	0	3	1	0	6	2	1	2	5
152	-0.3	43	0	0.11	4	7	6	24	1	5	5	19	4	2	0	0	1	0	2	0	0	0	0	2	0	0	4	0	1	0	0
153	-0.133333	27	1	0.89	1	22	30	65	9	21	26	39	10	20	1	3	1	9	1	0	1	0	9	0	2	0	2	7	10	3	6
154	-0.316667	58	1	0.72	6	9	11	33	0	11	0	33	9	2	0	0	1	1	5	1	0	0	0	2	0	1	5	2	3	0	1
155	-0.266667	37	0	0.44	2	9	27	51	3	24	12	39	17	10	1	1	2	3	0	0	0	1	5	5	8	0	5	5	8	0	8
156	0	31	0	0.44	1	6	0	0	0	0	0	0	0	0	0	0	0	0	0	0	0	0	0	0	0	0	0	0	0	0	0
157	-0.158333	32	1	0.67	4	9	4	7	1	3	2	5	4	0	0	0	0	0	0	0	0	0	1	2	1	0	3	1	0	0	0
158	-0.175	32	0	0.72	5	22	8	26	3	5	8	18	4	4	0	0	1	1	1	0	1	0	1	1	0	1	3	1	0	2	2
159	0.0916667	52	0	0.44	4	16	26	69	3	23	8	61	15	11	4	1	3	3	4	0	3	1	5	1	1	0	5	4	7	3	7
160	0	49	0	0.44	2	6	9	22	1	8	3	19	7	2	0	0	0	4	0	0	1	0	0	3	0	0	4	4	0	1	0
161	0	46	0	0.17	5	20	15	56	3	12	12	44	8	7	1	0	3	2	3	0	3	0	1	0	0	0	5	0	2	2	6
162	-0.05	30	0	0.44	3	6	6	20	2	3	8	12	5	1	0	0	2	0	0	0	0	0	0	2	1	0	2	1	1	0	1
163	-0.133333	36	0	0.67	5	8	61	137	4	56	18	119	39	22	8	2	5	13	9	0	1	5	6	1	6	1	7	21	9	3	17
164	0.116667	34	0	0.28	4	6	1	2	0	1	0	2	0	1	0	0	0	1	0	0	0	0	0	0	0	0	0	0	0	0	1
165	0.0916667	61	1	0.5	4	8	20	39	1	19	1	38	14	6	0	0	0	6	3	0	1	0	2	4	4	0	7	9	1	2	1
166	0	46	1	0.28	1	20	61	110	16	43	39	71	40	21	12	0	2	7	10	0	1	0	11	6	4	0	17	16	7	4	12
167	-0.108333	25	0	0.39	3	18	5	17	4	1	17	0	1	4	1	0	0	0	0	0	0	0	3	0	0	0	0	0	2	1	1
168	-0.483333	34	0	0.33	2	7	6	9	0	6	0	9	6	0	0	0	0	0	2	0	0	0	0	4	0	0	6	0	0	0	0
169	-0.0416667	28	0	0.67	1	7	42	67	12	30	36	31	25	17	1	0	1	2	6	0	0	5	8	2	13	0	4	15	12	0	8
170	-0.1	27	0	0.61	4	11	13	30	2	11	4	26	6	7	2	0	0	0	5	0	1	0	4	1	0	0	5	0	5	1	2
171	0	30	0	0.5	5	7	4	12	0	4	0	12	3	1	0	0	0	0	2	0	0	0	0	2	0	0	4	0	0	0	0
172	0.00833333	31	0	0.39	2	11	5	15	0	5	0	15	2	3	0	0	0	2	0	0	1	0	0	2	0	0	2	0	0	1	2
173	-0.108333	60	1	0.72	3	8	6	8	0	6	0	8	5	1	0	0	0	1	0	0	0	0	0	5	0	0	5	0	0	0	1
174	-0.225	30	1	0.17	1	20	12	29	5	7	16	13	4	8	0	0	2	1	1	0	1	0	2	2	2	0	3	3	2	3	0
175	-0.283333	40	0	0.22	1	14	25	64	4	19	9	55	13	12	2	0	2	1	3	0	0	1	7	2	2	0	6	3	6	2	4
176	-0.00014243	31	1	0.06	2	16	10	17	0	8	0	17	7	3	4	1	1	1	0	0	0	0	0	0	1	0	0	3	1	0	4
177	-0.3	61	1	0.44	4	6	4	18	0	4	0	18	3	1	0	0	0	0	1	0	1	0	0	2	0	0	3	0	0	1	0
178	-0.266667	39	1	0.39	4	20	22	62	6	15	19	43	11	11	0	0	3	3	1	0	2	0	3	4	1	0	9	0	2	4	5
179	-0.283333	32	0	0.83	3	11	5	16	1	4	3	13	2	3	0	0	0	2	0	0	0	0	2	0	1	0	1	0	0	1	3
180	-0.541667	28	1	0.22	1	30	39	110	4	35	15	95	20	19	6	0	5	1	9	0	6	0	9	0	0	0	6	1	14	5	12
181	-0.151261	41	1	0.67	1	16	27	69	2	25	4	65	17	10	5	0	1	4	4	0	1	0	1	5	4	0	10	6	1	1	8
182	-0.0333333	58	1	0.44	4	7	12	22	2	9	7	15	9	3	0	0	3	2	2	0	1	0	1	1	0	0	1	2	5	2	0
183	0.025	39	1	0.22	4	6	0	0	0	0	0	0	0	0	0	0	0	0	0	0	0	0	0	0	0	0	0	0	0	0	0
184	0.0416667	31	0	0.83	3	16	7	18	0	7	0	18	4	3	0	1	2	1	3	0	0	0	0	0	0	0	3	1	2	0	1
185	-0.0666667	73	1	0.56	3	24	14	45	0	14	0	45	7	7	3	0	1	2	1	0	1	0	1	5	0	0	6	2	0	2	4
186	-0.283333	37	1	0.56	4	11	4	12	0	4	0	12	4	0	0	0	1	0	0	0	0	0	0	2	1	0	2	0	1	0	1
187	-0.283333	34	0	0.33	7	8	4	2	1	3	2	0	0	4	0	0	0	0	0	0	0	0	4	0	0	0	0	0	4	0	0
188	-0.0833333	31	0	0.72	2	23	22	39	4	14	13	26	12	10	1	0	1	3	5	0	0	0	5	3	0	0	7	1	6	2	2

## Sheet: fig S5
ID	p(risk)	age	Gender (M=0, F=1)	IQ	income	k6	STRAIN Total Count	STRAIN Total Severity	STRAIN Stressor Timing: Early Life Stress Count	STRAIN Stressor Timing: Adult Life Stress Count	STRAIN Stressor Timing: Early Life Stress Severity	STRAIN Stressor Timing: Adult Life Stress Severity	STRAIN Stressor Type: Acute Life Events	STRAIN Stressor Type: Chronic Difficulties	STRAIN Domain: Housing	STRAIN Domain: Education	STRAIN Domain: Work	STRAIN Domain: Treatment/Health	STRAIN Domain: Marital/Partner	STRAIN Domain: Reproduction	STRAIN Domain: Financial	STRAIN Domain: Legal/Crime	STRAIN Domain: Other Relationships	STRAIN Domain: Death	STRAIN Domain: Life-Threatening Situations	STRAIN Domain: Possessions	STRAIN Psycho-Social (Interpersonal Loss)	STRAIN Psycho-Social (Physical Danger)	STRAIN Psycho-Social (Humiliation)	STRAIN Psycho-Social (Entrapment)	STRAIN Psycho-Social (Role Change/Disruption)
1	0.233333	27	1	0.5	3	14	20	50	4	16	20	30	7	13	0	0	0	0	2	0	1	0	8	1	6	0	2	5	8	2	1
2	0.4	39	1	0.33	2	8	7	13	0	7	0	13	6	1	0	0	2	0	3	0	2	0	0	0	0	0	0	0	5	1	1
3	0.383333	28	0	0.78	2	6	0	0	0	0	0	0	0	0	0	0	0	0	0	0	0	0	0	0	0	0	0	0	0	0	0
4	0.333333	38	0	0.39	3	10	19	41	5	14	11	30	14	5	0	0	2	4	0	0	2	1	2	3	2	0	7	6	1	3	2
5	0.416667	34	0	0.67	2	9	6	22	2	4	6	16	3	3	1	1	1	0	0	0	1	0	0	2	0	0	2	1	1	1	1
6	0.275	31	0	0.78	2	7	13	24	7	5	13	11	5	8	1	0	0	1	2	0	1	0	2	3	1	0	5	2	1	2	1
7	0.608333	46	1	0.5	3	20	12	23	2	9	4	19	6	6	0	0	1	2	1	0	0	0	2	4	0	0	5	1	1	1	2
8	0.183333	30	0	0.28	4	7	5	12	0	5	0	12	4	1	0	0	0	0	0	0	1	0	0	4	0	0	4	0	0	1	0
9	0.583333	24	1	0.33	4	16	8	23	2	6	8	15	5	3	0	0	1	2	0	0	3	0	0	0	1	1	0	3	0	0	5
10	0.166667	70	1	0.33	5	9	16	39	1	15	4	35	10	6	1	0	1	5	0	0	0	0	2	5	1	0	6	3	1	1	5
11	0.358333	60	0	0.22	1	9	15	38	6	9	8	30	12	3	0	0	2	0	2	0	2	0	0	3	5	0	5	5	2	1	1
12	0.0416667	39	0	0.5	5	6	2	4	0	2	0	4	2	0	0	0	0	0	0	0	0	0	0	2	0	0	2	0	0	0	0
13	0.725	37	0	0.5	5	6	6	5	1	3	3	2	2	4	0	0	0	0	1	0	0	0	3	0	0	0	1	0	3	0	0
14	0.0166667	34	0	0.39	4	9	16	37	3	13	9	28	9	7	2	0	1	0	3	0	0	0	4	2	3	1	5	2	4	2	3
15	0.316667	32	0	0.78	4	8	16	40	3	13	8	32	9	7	1	0	0	3	2	0	0	1	4	3	0	0	5	3	5	0	2
16	0.216667	33	0	0.11	4	6	0	0	0	0	0	0	0	0	0	0	0	0	0	0	0	0	0	0	0	0	0	0	0	0	0
17	0.308333	55	1	0.33	4	6	10	23	1	9	2	21	2	8	0	0	2	4	0	0	1	0	2	0	0	0	0	3	2	1	3
18	0.325	43	1	0.39	4	6	22	32	2	18	4	28	19	3	0	0	1	0	13	3	0	0	1	1	0	0	8	5	6	1	0
19	0.375	25	1	1	4	18	9	26	1	7	1	25	7	2	0	1	0	2	1	0	0	0	2	1	0	0	5	0	1	0	2
20	0.35	45	1	0.61	4	10	24	44	2	20	8	36	15	9	0	0	0	8	0	0	4	0	7	1	1	0	2	9	5	1	4
21	0.233333	36	1	0.28	6	7	9	17	0	8	0	17	7	2	0	1	0	0	2	1	0	0	0	4	0	0	6	0	1	0	1
22	0.366667	66	0	0.5	3	6	9	23	3	6	9	14	7	2	0	0	0	0	2	0	0	0	1	2	1	1	6	2	0	1	0
23	0.65	26	0	0.56	1	20	21	45	1	20	4	41	7	14	3	0	1	3	3	0	0	1	6	0	2	0	2	3	7	1	6
24	0.491667	33	1	0.5	3	8	5	18	0	5	0	18	2	3	1	0	0	0	2	0	1	0	0	1	0	0	3	1	0	1	0
25	0.316667	25	0	0.78	2	23	29	81	2	25	4	77	17	12	1	1	1	4	4	0	2	0	3	2	7	0	7	10	2	2	5
26	0.75	29	1	0.06	4	6	0	0	0	0	0	0	0	0	0	0	0	0	0	0	0	0	0	0	0	0	0	0	0	0	0
27	0.416667	57	1	0.61	4	8	12	34	1	11	5	29	10	2	2	0	0	3	3	0	2	0	0	2	0	0	3	3	2	1	3
28	0.258333	34	0	0.78	3	17	12	29	1	10	4	25	9	3	0	0	2	0	4	0	2	0	0	1	0	1	4	1	3	0	2
29	0.0416667	26	1	0.33	4	7	2	5	0	2	0	5	1	1	0	0	0	0	2	0	0	0	0	0	0	0	2	0	0	0	0
30	0.441667	28	1	0.67	1	18	25	80	5	20	21	59	10	15	1	1	1	3	4	0	1	0	8	2	2	0	7	3	6	3	4
31	0.55	38	0	0.56	4	6	10	33	6	4	19	14	4	6	0	1	1	0	2	0	1	0	1	1	0	0	4	0	2	3	0
32	0.4	43	0	0.83	1	11	8	13	0	8	0	13	5	3	0	0	1	1	0	0	1	0	0	5	0	0	5	0	0	2	1
33	0.441667	37	0	0.67	3	7	12	17	3	9	8	9	6	6	1	1	1	1	4	0	0	0	4	0	0	0	4	1	4	3	0
34	0.0166667	37	0	0.5	2	9	15	19	1	14	4	15	7	8	5	0	0	0	4	0	1	0	5	0	0	0	4	0	5	2	4
35	0.325	29	0	0.83	2	6	10	22	1	9	2	20	2	8	1	0	0	2	2	0	0	1	4	0	0	0	2	0	4	1	3
36	0.125	33	1	0.44	2	11	12	21	2	9	7	14	10	2	2	0	0	2	0	0	0	0	1	5	0	0	6	1	0	1	3
37	0.6	37	0	0.83	3	11	3	6	0	3	0	6	3	0	0	0	0	0	0	0	0	0	0	3	0	0	3	0	0	0	0
38	0.491667	37	0	0.44	6	15	4	14	0	4	0	14	2	2	0	0	1	1	0	0	0	0	0	2	0	0	2	0	0	1	1
39	0.166667	46	0	0.61	5	6	7	25	5	2	20	5	7	0	0	0	1	0	0	0	0	0	1	4	0	1	5	1	1	0	0
40	0.1	37	1	0.72	2	13	11	30	1	10	5	25	6	5	0	2	0	2	2	0	0	0	2	1	1	0	4	1	2	1	2
41	0.2	31	0	0.39	7	12	2	5	0	2	0	5	2	0	0	0	0	0	0	0	0	2	0	0	0	0	0	0	0	0	2
42	0.7	19	0	0.67	5	18	8	20	4	2	13	7	6	2	0	1	0	2	1	0	0	0	0	0	0	0	2	2	1	0	0
43	0.616667	43	0	0.94	3	19	17	53	6	11	16	37	9	8	1	0	2	3	2	0	0	2	1	1	3	0	4	3	1	0	7
44	0.641667	53	0	0.89	5	6	30	61	1	29	3	58	22	8	2	0	3	2	12	0	1	0	8	0	1	0	11	6	4	3	5
45	0.116667	60	0	0.78	3	7	13	33	1	12	3	30	12	1	2	1	2	0	2	0	2	0	1	2	1	0	4	1	4	0	4
46	0.216667	59	0	0.56	4	6	4	15	0	4	0	15	4	0	0	0	1	0	1	0	0	0	0	2	0	0	3	0	1	0	0
47	0.608333	30	1	0.11	1	11	17	40	8	9	24	16	7	10	7	0	0	1	1	0	1	0	4	1	0	0	4	2	3	3	5
48	0.683333	30	0	0.78	6	9	11	18	4	7	11	7	2	9	1	0	0	2	0	0	0	0	5	2	0	0	2	2	4	1	1
49	0.25	49	1	0.94	4	18	40	70	8	32	26	44	18	22	1	0	2	4	9	0	1	0	10	2	6	0	8	8	9	4	8
50	0.428571	30	0	0.17	4	18	9	22	3	6	9	13	6	3	3	0	0	0	2	0	0	0	1	0	0	1	4	1	0	1	3
51	0.3	46	1	0.72	4	18	65	128	8	54	22	106	40	25	6	2	2	7	9	1	1	2	11	4	14	0	10	19	11	5	14
52	0.558333	35	1	0.44	3	21	9	36	2	7	9	27	4	5	0	0	1	1	2	0	1	0	1	2	0	0	5	0	0	3	1
53	0.441667	48	0	0.44	6	10	5	13	0	5	0	13	4	1	0	0	0	0	4	0	0	0	1	0	0	0	3	0	2	0	0
54	0.375	26	0	0.06	3	10	17	21	9	8	10	11	7	10	1	0	1	1	0	0	1	0	5	1	5	0	2	5	6	2	1
55	0.453704	42	1	0.83	5	6	18	31	0	18	0	31	12	6	5	0	0	8	1	1	2	0	0	1	0	0	2	5	0	1	10
56	0.416667	30	0	0.56	4	7	4	7	1	3	2	5	4	0	0	0	0	0	1	0	0	0	0	2	0	0	4	0	0	0	0
57	0.641667	37	1	0.89	4	7	6	11	0	4	0	11	4	2	0	0	1	1	2	0	0	0	0	0	0	0	2	0	0	0	2
58	0.108333	35	1	0.33	2	18	27	74	2	25	6	68	20	7	5	0	0	1	10	0	3	0	3	3	1	0	9	6	2	3	7
59	0.45	36	0	0.56	6	10	13	16	6	4	14	2	9	4	0	0	0	1	1	0	0	0	2	3	0	0	6	0	1	1	1
60	0.6	54	0	0.67	1	7	17	30	5	12	15	15	8	9	0	0	3	0	3	0	1	2	5	2	0	0	5	0	5	2	4
61	0.166667	56	1	0.67	1	8	22	63	9	13	25	38	14	8	1	1	2	2	3	0	3	0	1	2	3	2	6	5	2	2	6
62	0.466667	38	0	0.83	2	20	15	36	2	13	7	29	9	6	0	0	0	2	3	0	0	0	1	0	8	0	3	9	1	0	1
63	0	38	0	0	5	6	0	0	0	0	0	0	0	0	0	0	0	0	0	0	0	0	0	0	0	0	0	0	0	0	0
64	0.433333	29	0	0.72	4	6	11	48	4	7	19	29	6	5	2	0	2	0	2	0	1	0	0	2	2	0	4	2	0	2	3
65	0.3	37	1	0.67	5	20	11	28	5	6	16	12	3	8	0	0	1	1	1	0	0	0	5	0	0	0	3	0	5	1	1
66	0.241667	48	1	0.61	2	15	43	95	11	29	29	66	22	21	2	0	4	3	6	0	4	0	7	4	6	0	6	11	7	5	7
67	0.266667	50	1	0.39	1	14	30	72	8	22	28	44	7	23	0	1	1	4	3	0	1	1	10	3	1	0	8	1	7	5	6
68	0.258333	69	1	0.56	1	8	19	40	1	18	4	36	13	6	2	0	1	3	2	0	0	1	1	6	2	0	8	2	2	0	6
69	0.525	26	0	0.06	5	6	8	7	1	7	3	4	8	0	1	0	0	0	0	0	0	0	0	2	5	0	2	5	0	0	1
70	0.7	32	1	0.83	3	17	10	17	0	10	0	17	8	2	0	0	1	1	5	0	1	0	0	2	0	0	7	1	1	1	0
71	0.658333	28	0	0.89	3	21	21	41	14	6	29	12	15	6	0	0	2	1	3	0	2	0	2	4	4	0	10	4	0	2	4
72	0.275	29	1	0.06	3	17	4	11	0	4	0	11	2	2	1	0	0	2	0	0	0	0	0	1	0	0	1	0	0	0	3
73	0.277311	37	0	0.44	2	8	2	4	0	2	0	4	2	0	0	0	0	0	0	0	0	0	0	0	0	2	0	2	0	0	0
74	0.216667	28	0	0.44	3	10	21	42	1	17	2	40	14	7	0	0	0	1	6	0	1	0	3	1	6	0	2	11	1	2	2
75	0.508333	26	0	0.61	1	7	8	21	4	3	14	7	6	2	0	1	0	0	2	0	0	0	1	2	0	0	5	0	1	1	0
76	0.166667	60	1	0.33	2	8	25	78	7	18	26	52	12	13	0	0	1	3	2	0	2	0	7	4	3	1	7	6	4	5	2
77	0	39	1	0.44	1	12	8	24	2	4	8	16	3	5	1	0	1	0	0	0	1	0	2	0	0	0	0	0	0	4	1
78	0.225	68	1	0.83	5	6	7	15	0	7	0	15	7	0	0	0	0	0	5	0	0	0	0	2	0	0	6	0	1	0	0
79	0	32	1	0.5	1	26	16	43	6	9	16	27	6	10	1	0	0	1	0	0	2	0	6	1	0	0	5	1	4	3	2
80	0.333333	26	0	0.17	1	6	5	10	1	4	2	8	4	1	0	0	0	2	2	0	0	0	0	1	0	0	3	1	0	0	1
81	0.00840336	22	0	0.11	2	6	2	4	0	1	0	4	1	1	0	0	0	0	0	0	1	0	0	0	0	0	0	0	0	1	0
82	0.403361	36	0	0.22	3	18	20	42	8	12	20	22	12	8	0	0	1	0	2	0	1	0	1	6	6	0	7	6	2	2	0
83	0.369748	31	0	0.22	2	7	5	13	1	4	3	10	3	2	0	0	0	0	2	0	0	0	1	1	0	0	5	0	0	0	0
84	0.271186	25	0	0.67	2	16	20	46	10	10	29	17	6	14	2	1	2	1	1	0	2	0	5	0	4	0	1	5	5	4	3
85	0.142857	38	0	0.67	6	8	6	15	0	6	0	15	3	3	0	0	1	1	1	0	1	0	0	2	0	0	2	1	1	1	1
86	0.0416667	40	1	0.5	6	8	20	51	5	15	18	33	12	8	2	0	2	0	5	0	0	0	4	2	1	2	7	3	6	1	2
87	0.333333	56	1	0.67	2	14	38	90	2	36	5	85	25	13	11	2	4	1	9	2	1	0	3	1	3	0	6	11	5	4	11
88	0.691667	59	0	0.5	2	6	9	28	0	9	0	28	6	3	0	0	1	1	3	0	0	0	0	4	0	0	6	0	1	1	1
89	0.4	62	1	0.67	1	6	21	43	1	19	5	38	13	8	1	0	1	4	3	0	1	0	1	5	3	0	8	5	1	1	4
90	0.6	32	1	0.72	2	8	22	57	5	16	13	44	13	9	4	2	1	5	1	0	1	0	2	2	2	0	3	3	4	2	8
91	0.516667	22	0	0.28	6	8	15	29	1	14	1	28	8	7	0	0	1	1	2	0	1	1	2	3	4	0	5	3	0	4	3
92	0.483333	27	0	0.06	5	14	31	69	14	17	30	39	14	17	4	0	5	3	1	0	4	0	7	2	3	0	5	4	7	3	11
93	0.55	49	0	0.44	3	10	10	36	1	9	3	33	5	5	0	0	2	1	1	0	0	1	3	2	0	0	3	0	4	1	2
94	0.183333	49	1	0.83	1	12	26	53	16	9	30	23	13	13	5	0	2	2	1	0	4	0	4	3	1	0	6	3	3	2	10
95	0.808333	40	0	0.83	3	8	10	27	0	10	0	27	7	3	1	0	1	1	1	0	0	0	0	6	0	0	7	0	0	0	3
96	0.558333	50	1	0.61	2	16	14	45	0	14	0	45	11	3	3	0	0	1	2	0	1	0	1	6	0	0	7	0	1	2	4
97	0.658333	28	0	0.11	3	7	3	9	0	3	0	9	2	1	0	0	0	1	0	0	0	0	0	2	0	0	2	0	0	0	1
98	0.633333	71	0	0.44	1	17	33	81	0	32	0	81	26	7	6	0	5	8	1	0	4	0	3	2	3	0	3	10	5	2	12
99	0.425	57	1	0.28	4	11	22	59	5	17	17	42	12	10	0	1	3	1	3	0	1	0	6	4	0	1	10	2	7	3	0
100	0.075	35	1	0.17	4	26	35	95	2	33	2	93	27	8	13	2	4	2	4	0	2	1	2	3	0	0	8	2	6	4	15
101	0.525	51	1	0.83	4	6	6	14	1	4	4	10	3	3	0	0	1	0	0	0	0	0	1	1	1	0	2	1	1	1	0
102	0.116667	29	1	0.22	4	7	6	24	2	3	9	15	2	4	1	1	1	0	0	0	1	0	1	0	0	0	0	1	1	3	0
103	0.333333	24	0	0.39	7	11	15	45	7	8	17	28	11	4	4	0	0	1	4	0	2	0	1	2	0	0	5	2	2	1	4
104	0.133333	33	0	0.56	4	19	8	25	1	6	4	21	4	4	0	1	0	1	1	0	1	0	1	2	0	0	3	0	1	2	1
105	0.383333	46	1	0.17	7	6	8	40	0	8	0	40	6	2	0	0	0	2	2	0	1	0	1	2	0	0	4	2	1	1	0
106	0.158333	34	0	0.33	4	10	18	56	10	4	40	16	14	4	3	1	1	2	1	0	0	0	1	2	0	1	5	3	1	1	4
107	0.508333	60	0	0.56	1	20	20	65	8	12	23	42	13	7	3	2	1	2	2	0	1	0	1	5	1	0	8	1	3	2	6
108	0.0833333	35	0	0.39	3	7	3	4	1	2	1	3	2	1	0	0	0	0	0	0	0	0	0	2	0	0	2	0	0	0	0
109	0.7	71	1	0.89	1	20	14	27	1	11	1	26	12	2	1	0	0	2	1	0	0	0	0	7	1	0	8	3	0	0	1
110	0.283333	29	1	0.44	2	18	23	78	8	15	25	53	10	13	0	0	2	7	1	0	1	0	3	4	3	0	6	4	1	3	8
111	0.525	36	0	0.78	5	21	12	41	1	11	1	40	6	6	0	0	0	4	6	0	1	0	0	0	0	1	3	4	3	1	1
112	0.391667	32	1	0.83	3	8	28	78	10	18	22	56	20	8	3	1	1	4	4	0	6	0	2	3	2	1	7	3	3	3	12
113	0.216667	65	0	0.72	3	6	32	57	3	29	7	50	25	7	2	0	3	3	3	0	3	0	2	6	3	5	11	11	3	4	3
114	0.075	49	1	0.5	3	11	37	97	1	36	1	96	27	10	2	1	2	5	10	1	1	0	1	5	8	0	10	15	5	1	6
115	0.116667	48	1	0.28	6	7	11	37	1	10	2	35	7	4	1	0	1	1	2	0	1	0	2	2	1	0	3	1	4	1	2
116	0.731092	26	0	0.56	2	19	11	28	1	7	3	25	6	5	0	0	0	1	3	0	1	0	2	0	0	0	5	0	0	1	1
117	0.625	45	1	0.5	3	6	2	6	1	1	2	4	1	1	0	0	0	0	0	0	1	0	0	0	0	0	1	0	0	1	0
118	0.708333	40	0	0.94	5	7	7	13	1	6	1	12	4	3	0	0	0	0	1	0	0	0	4	2	0	0	4	0	3	0	0
119	0.558333	34	1	0.56	6	19	10	20	1	9	3	17	4	6	0	0	0	0	4	0	0	0	5	1	0	0	3	0	7	0	0
120	0.208333	23	0	0.33	5	9	10	20	1	7	1	19	6	4	1	1	1	3	0	0	1	0	0	1	0	0	1	3	1	1	2
121	0.5	40	0	0.22	1	17	27	67	1	26	1	66	16	11	8	1	4	2	1	0	1	4	1	2	2	0	4	3	3	4	13
122	0	41	0	0.83	2	6	10	7	2	8	2	5	6	4	0	0	3	0	3	0	0	0	3	0	0	0	3	0	6	0	0
123	0.3	23	0	0.17	2	6	1	2	0	1	0	2	1	0	0	0	1	0	0	0	0	0	0	0	0	0	0	0	1	0	0
124	0	36	1	0.17	5	6	16	37	0	15	0	37	12	4	3	0	1	1	8	0	1	0	0	0	1	0	4	3	5	2	1
125	0.0916667	59	1	0.33	3	13	9	24	1	6	3	21	7	2	0	0	0	0	0	0	1	0	1	4	0	0	4	0	0	1	1
126	0.425	30	0	0.72	5	6	13	28	5	8	12	16	8	5	0	1	2	3	3	0	2	0	1	0	0	0	3	0	5	1	4
127	0.391667	43	1	0.61	3	9	9	36	2	7	8	28	6	3	0	0	1	2	3	0	0	0	1	0	0	1	2	3	2	1	0
128	0.558333	61	0	0.61	1	17	64	144	13	50	34	110	39	25	12	1	3	5	6	0	1	3	14	3	10	1	13	14	9	5	19
129	0.508333	31	0	0.61	2	14	2	7	0	2	0	7	1	1	0	0	0	0	0	0	1	0	0	0	0	1	0	1	0	1	0
130	0.375	45	0	0.5	3	8	7	29	1	6	4	25	5	2	0	0	2	0	1	0	1	0	0	2	0	0	2	0	2	1	1
131	0.283333	45	1	0.5	1	7	20	54	0	20	0	54	15	5	2	0	3	2	9	0	2	1	0	0	1	0	1	6	4	2	7
132	0.491667	45	1	0.44	6	7	4	10	0	4	0	10	2	2	0	0	0	2	0	0	0	0	0	2	0	0	2	1	0	0	1
133	0.683333	27	0	0.33	2	12	14	26	6	8	19	7	4	10	1	1	0	0	2	0	1	0	5	3	0	0	6	0	6	2	0
134	0.366667	31	1	0.72	4	17	32	69	7	20	20	49	20	12	1	0	1	3	1	0	2	0	7	6	3	1	9	5	3	3	6
135	0.583333	34	0	0.28	1	19	18	45	4	12	17	28	5	13	0	1	1	3	2	0	1	0	5	0	1	0	2	0	5	3	4
136	0.583333	26	1	0.5	4	6	4	11	2	2	5	6	3	1	1	0	0	0	0	0	0	0	1	1	0	0	2	0	0	1	1
137	0.428571	67	0	0.72	3	16	33	73	2	31	8	65	20	13	4	2	6	3	1	0	5	2	4	2	3	0	3	6	10	2	11
138	0.216667	45	1	0.67	5	8	19	33	2	14	7	26	14	5	1	0	0	2	7	0	1	0	0	3	1	0	8	0	2	1	4
139	0.508333	51	0	0.72	1	6	6	19	1	5	1	18	3	3	0	0	0	1	0	0	1	0	1	2	0	0	3	0	0	2	1
140	0.533333	32	0	0.83	1	24	14	42	3	11	8	34	5	9	0	1	1	3	1	0	1	1	4	1	0	0	3	2	4	2	2
141	0.758333	38	0	0.28	5	16	40	110	3	37	13	97	26	14	0	0	2	14	3	0	1	3	4	6	5	0	10	17	3	3	6
142	0.425	46	0	0.72	2	19	28	47	0	28	0	47	20	8	2	0	4	3	7	0	3	2	2	5	0	0	10	2	5	4	7
143	0.736842	58	1	0.28	6	13	17	62	1	15	5	57	12	5	3	0	2	0	0	0	3	0	3	4	0	0	6	0	1	4	5
144	0.416667	37	1	0.44	3	15	6	18	3	3	9	9	3	3	0	0	0	1	0	1	1	0	0	2	0	0	2	1	0	1	1
145	0.766667	47	1	0.5	4	8	6	21	0	6	0	21	5	1	1	0	0	1	0	0	1	0	0	3	0	0	3	1	0	1	1
146	0.641667	48	1	0.22	5	8	9	17	0	8	0	17	8	1	0	0	1	0	1	0	1	0	0	5	0	0	6	0	1	1	0
147	0.591667	36	0	1	1	10	30	51	2	28	4	47	18	12	1	0	1	13	5	0	1	1	4	0	4	0	3	14	7	1	5
148	0.05	44	0	0.72	2	17	19	55	4	15	17	38	13	6	1	0	3	1	3	0	0	1	1	2	5	0	6	4	2	1	5
149	0.2	31	0	0.44	4	9	2	7	1	1	4	3	1	1	0	0	0	1	0	0	1	0	0	0	0	0	0	1	0	1	0
150	0.566667	49	0	0.89	7	8	9	29	1	8	2	27	6	3	1	0	1	1	1	0	0	0	0	3	1	0	4	2	0	0	2
151	0.416667	53	1	0.33	3	14	16	59	0	16	0	59	10	6	1	0	1	3	3	0	3	1	0	3	1	0	6	2	1	2	5
152	0.483333	43	0	0.11	4	7	6	24	1	5	5	19	4	2	0	0	1	0	2	0	0	0	0	2	0	0	4	0	1	0	0
153	0.391667	27	1	0.89	1	22	30	65	9	21	26	39	10	20	1	3	1	9	1	0	1	0	9	0	2	0	2	7	10	3	6
154	0.475	58	1	0.72	6	9	11	33	0	11	0	33	9	2	0	0	1	1	5	1	0	0	0	2	0	1	5	2	3	0	1
155	0.266667	37	0	0.44	2	9	27	51	3	24	12	39	17	10	1	1	2	3	0	0	0	1	5	5	8	0	5	5	8	0	8
156	0	31	0	0.44	1	6	0	0	0	0	0	0	0	0	0	0	0	0	0	0	0	0	0	0	0	0	0	0	0	0	0
157	0.333333	32	1	0.67	4	9	4	7	1	3	2	5	4	0	0	0	0	0	0	0	0	0	1	2	1	0	3	1	0	0	0
158	0.175	32	0	0.72	5	22	8	26	3	5	8	18	4	4	0	0	1	1	1	0	1	0	1	1	0	1	3	1	0	2	2
159	0.308333	52	0	0.44	4	16	26	69	3	23	8	61	15	11	4	1	3	3	4	0	3	1	5	1	1	0	5	4	7	3	7
160	0	49	0	0.44	2	6	9	22	1	8	3	19	7	2	0	0	0	4	0	0	1	0	0	3	0	0	4	4	0	1	0
161	0	46	0	0.17	5	20	15	56	3	12	12	44	8	7	1	0	3	2	3	0	3	0	1	0	0	0	5	0	2	2	6
162	0.416667	30	0	0.44	3	6	6	20	2	3	8	12	5	1	0	0	2	0	0	0	0	0	0	2	1	0	2	1	1	0	1
163	0.575	36	0	0.67	5	8	61	137	4	56	18	119	39	22	8	2	5	13	9	0	1	5	6	1	6	1	7	21	9	3	17
164	0.491667	34	0	0.28	4	6	1	2	0	1	0	2	0	1	0	0	0	1	0	0	0	0	0	0	0	0	0	0	0	0	1
165	0.566667	61	1	0.5	4	8	20	39	1	19	1	38	14	6	0	0	0	6	3	0	1	0	2	4	4	0	7	9	1	2	1
166	0.833333	46	1	0.28	1	20	61	110	16	43	39	71	40	21	12	0	2	7	10	0	1	0	11	6	4	0	17	16	7	4	12
167	0.191667	25	0	0.39	3	18	5	17	4	1	17	0	1	4	1	0	0	0	0	0	0	0	3	0	0	0	0	0	2	1	1
168	0.483333	34	0	0.33	2	7	6	9	0	6	0	9	6	0	0	0	0	0	2	0	0	0	0	4	0	0	6	0	0	0	0
169	0.683333	28	0	0.67	1	7	42	67	12	30	36	31	25	17	1	0	1	2	6	0	0	5	8	2	13	0	4	15	12	0	8
170	0.366667	27	0	0.61	4	11	13	30	2	11	4	26	6	7	2	0	0	0	5	0	1	0	4	1	0	0	5	0	5	1	2
171	0	30	0	0.5	5	7	4	12	0	4	0	12	3	1	0	0	0	0	2	0	0	0	0	2	0	0	4	0	0	0	0
172	0.608333	31	0	0.39	2	11	5	15	0	5	0	15	2	3	0	0	0	2	0	0	1	0	0	2	0	0	2	0	0	1	2
173	0.125	60	1	0.72	3	8	6	8	0	6	0	8	5	1	0	0	0	1	0	0	0	0	0	5	0	0	5	0	0	0	1
174	0.233333	30	1	0.17	1	20	12	29	5	7	16	13	4	8	0	0	2	1	1	0	1	0	2	2	2	0	3	3	2	3	0
175	0.283333	40	0	0.22	1	14	25	64	4	19	9	55	13	12	2	0	2	1	3	0	0	1	7	2	2	0	6	3	6	2	4
176	0.0169492	31	1	0.06	2	16	10	17	0	8	0	17	7	3	4	1	1	1	0	0	0	0	0	0	1	0	0	3	1	0	4
177	0.3	61	1	0.44	4	6	4	18	0	4	0	18	3	1	0	0	0	0	1	0	1	0	0	2	0	0	3	0	0	1	0
178	0.266667	39	1	0.39	4	20	22	62	6	15	19	43	11	11	0	0	3	3	1	0	2	0	3	4	1	0	9	0	2	4	5
179	0.425	32	0	0.83	3	11	5	16	1	4	3	13	2	3	0	0	0	2	0	0	0	0	2	0	1	0	1	0	0	1	3
180	0.541667	28	1	0.22	1	30	39	110	4	35	15	95	20	19	6	0	5	1	9	0	6	0	9	0	0	0	6	1	14	5	12
181	0.201681	41	1	0.67	1	16	27	69	2	25	4	65	17	10	5	0	1	4	4	0	1	0	1	5	4	0	10	6	1	1	8
182	0.383333	58	1	0.44	4	7	12	22	2	9	7	15	9	3	0	0	3	2	2	0	1	0	1	1	0	0	1	2	5	2	0
183	0.366667	39	1	0.22	4	6	0	0	0	0	0	0	0	0	0	0	0	0	0	0	0	0	0	0	0	0	0	0	0	0	0
184	0.75	31	0	0.83	3	16	7	18	0	7	0	18	4	3	0	1	2	1	3	0	0	0	0	0	0	0	3	1	2	0	1
185	0.6	73	1	0.56	3	24	14	45	0	14	0	45	7	7	3	0	1	2	1	0	1	0	1	5	0	0	6	2	0	2	4
186	0.358333	37	1	0.56	4	11	4	12	0	4	0	12	4	0	0	0	1	0	0	0	0	0	0	2	1	0	2	0	1	0	1
187	0.458333	34	0	0.33	7	8	4	2	1	3	2	0	0	4	0	0	0	0	0	0	0	0	4	0	0	0	0	0	4	0	0
188	0.708333	31	0	0.72	2	23	22	39	4	14	13	26	12	10	1	0	1	3	5	0	0	0	5	3	0	0	7	1	6	2	2
